# Supplementary material for: Dichlorido{2-[(2-isopropyl­ammonio­ethyl)imino­meth­yl]-5-methoxy­phenolato}zinc(II)
Source: Acta Crystallogr Sect E Struct Rep Online. 2010 Mar 31;66(Pt 4):m469. doi: 10.1107/S160053681001127X (PMC2983844; doi:10.1107/S160053681001127X)
Supplement: Supplementary file 2 [file e-66-0m469-Isup2.hkl]

# 
# h,k,l, Fc-squared, Fo-squared, sigma(Fo-squared) and status flag 
# 
data_I
_shelx_title ' P21n in P2(1)/n' 
_shelx_refln_list_code          4 
_shelx_F_calc_maximum      190.35 
_exptl_crystal_F_000       768.00 
_reflns_d_resolution_high  0.7828 
 
loop_ 
 _symmetry_equiv_pos_as_xyz 
 'x, y, z' 
 '-x+1/2, y+1/2, -z+1/2' 
 '-x, -y, -z' 
 'x-1/2, -y-1/2, z-1/2' 
 
_cell_length_a     6.2915 
_cell_length_b    11.8990 
_cell_length_c    22.1152 
_cell_angle_alpha  90.000 
_cell_angle_beta   96.518 
_cell_angle_gamma  90.000 
 
_shelx_F_squared_multiplier     1.000 
 
loop_ 
 _refln_index_h 
 _refln_index_k 
 _refln_index_l 
 _refln_F_squared_calc 
 _refln_F_squared_meas 
 _refln_F_squared_sigma 
 _refln_observed_status 
   2   0   0     1430.61     1727.39     45.35 o 
   4   0   0     4705.92     4715.15    112.39 o 
   6   0   0     1000.62      978.67     45.37 o 
   1   1   0     1341.22     1206.82     25.41 o 
   2   1   0     1592.73     1620.75     37.81 o 
   3   1   0      567.59      562.46     18.91 o 
   4   1   0     5551.85     5464.80     95.62 o 
   5   1   0     1546.16     1496.00     39.70 o 
   6   1   0      106.69      141.94     23.40 o 
   7   1   0      259.44      287.65     35.48 o 
   0   2   0    13652.06    14065.62    191.85 o 
   1   2   0     6929.17     7292.14    197.88 o 
   2   2   0     2621.98     2551.46     42.09 o 
   3   2   0      591.27      593.61     31.21 o 
   4   2   0        3.10       12.92     12.45 o 
   5   2   0     3913.81     4155.82     88.88 o 
   6   2   0     1106.11     1246.08     61.62 o 
   7   2   0       68.85       54.35     25.03 o 
   1   3   0    36162.92    37303.87    409.28 o 
   2   3   0      286.05      287.09     10.92 o 
   3   3   0     1861.25     1804.83     33.42 o 
   4   3   0        3.71       21.50      9.53 o 
   5   3   0        0.55       -9.68     12.96 o 
   6   3   0       13.94       42.34     21.29 o 
   7   3   0       18.86       37.79     23.82 o 
   0   4   0    11319.98    10812.39    120.64 o 
   1   4   0    11304.21    11209.44     92.80 o 
   2   4   0     2206.36     2275.95     59.86 o 
   3   4   0      826.02      838.54     18.17 o 
   4   4   0       14.69       14.76     15.31 o 
   5   4   0     3967.68     4210.06    174.41 o 
   6   4   0     1080.63     1081.95     43.53 o 
   7   4   0      126.24      137.89     30.95 o 
   1   5   0      170.61      208.05     13.54 o 
   2   5   0      289.13      347.10     11.38 o 
   3   5   0       31.47       41.70     13.59 o 
   4   5   0     1485.54     1512.17     52.58 o 
   5   5   0       60.68       56.90     19.46 o 
   6   5   0        6.12        0.80     14.95 o 
   7   5   0        8.30       -3.48     23.56 o 
   0   6   0    15256.03    14611.66    166.86 o 
   1   6   0        9.12       24.09     16.82 o 
   2   6   0     1606.33     1697.67     26.89 o 
   3   6   0      245.68      254.54     19.06 o 
   4   6   0     2090.72     2051.47     63.66 o 
   5   6   0       52.98       69.09     23.06 o 
   6   6   0      794.54      824.79     55.23 o 
   7   6   0       18.95       37.08     26.97 o 
   1   7   0       24.54       17.49      9.06 o 
   2   7   0      299.04      318.07     20.50 o 
   3   7   0       25.48        6.39     10.49 o 
   4   7   0      230.00      236.37     27.45 o 
   5   7   0       38.84       29.80     19.31 o 
   6   7   0        0.19       -7.61     18.45 o 
   7   7   0       41.72       53.10     46.90 o 
   0   8   0     1352.28     1307.32     40.69 o 
   1   8   0     3111.13     2889.67     68.57 o 
   2   8   0      535.64      527.54     34.55 o 
   3   8   0      360.94      334.59     43.09 o 
   4   8   0      175.52      242.86     30.40 o 
   5   8   0      833.38      880.58     51.21 o 
   6   8   0       97.53      113.49     29.28 o 
   1   9   0        7.14       22.51     11.83 o 
   2   9   0      444.26      428.36     26.62 o 
   3   9   0       77.66       76.39     16.98 o 
   4   9   0       36.12       42.66     17.03 o 
   5   9   0      117.32      132.48     29.12 o 
   6   9   0       32.32      -14.06     64.34 o 
   0  10   0      780.12      933.65     68.60 o 
   1  10   0     1535.59     1531.09     45.00 o 
   2  10   0       70.67      131.37     19.60 o 
   3  10   0     1259.07     1148.44     42.44 o 
   4  10   0      323.82      295.87     27.85 o 
   5  10   0      379.36      291.75     40.50 o 
   6  10   0       95.68      151.15     56.20 o 
   1  11   0       13.88       13.24     13.85 o 
   2  11   0      278.43      276.99     24.71 o 
   3  11   0       19.42       -0.29     15.28 o 
   4  11   0       44.40       33.40     18.37 o 
   5  11   0       15.76      -10.65     31.78 o 
   0  12   0      924.99      987.52     79.84 o 
   1  12   0        6.20       63.72     25.93 o 
   2  12   0      468.95      507.59     32.86 o 
   3  12   0       21.88       -4.09     15.20 o 
   4  12   0       94.02      110.74     22.99 o 
   1  13   0       33.36       32.49     26.80 o 
   2  13   0        0.97       23.67     23.74 o 
   3  13   0      119.63      118.86     25.09 o 
   4  13   0        0.13        7.43     27.02 o 
   0  14   0      430.46      446.48     67.05 o 
   1  14   0      594.24      702.82     54.28 o 
   2  14   0        7.19        6.91     25.38 o 
   3  14   0      361.75      323.61     43.63 o 
   1  15   0       78.70       37.11     28.79 o 
  -7   0   1      754.67      706.15     66.27 o 
  -5   0   1     2743.58     2785.43     67.10 o 
  -3   0   1      313.77      329.05     24.42 o 
  -1   0   1    20986.78    21379.41    284.86 o 
   1   0   1    36233.63    36925.53    482.13 o 
   3   0   1     2117.10     1915.36     59.69 o 
   5   0   1     1860.36     1936.68     76.35 o 
   7   0   1      330.56      325.94     50.77 o 
  -7   1   1        2.72       25.44     21.96 o 
  -6   1   1       26.83       47.39     16.07 o 
  -5   1   1       14.91       22.18     11.06 o 
  -4   1   1      106.12      103.04     11.82 o 
  -3   1   1      247.23      270.47     13.24 o 
  -2   1   1      987.90      952.95     19.16 o 
  -1   1   1     1259.22     1229.16     18.71 o 
   0   1   1      295.94      243.20      6.51 o 
   1   1   1     2925.27     3045.42     34.97 o 
   2   1   1       97.63      122.77     24.74 o 
   3   1   1     1208.88     1238.18     28.09 o 
   4   1   1       32.21       14.22     10.44 o 
   5   1   1      102.06      108.27     15.70 o 
   6   1   1       53.68       40.76     21.70 o 
   7   1   1       19.45       26.57     22.57 o 
  -7   2   1      157.50      187.51     24.24 o 
  -6   2   1      191.12      218.24     27.81 o 
  -5   2   1      126.14      130.20     21.02 o 
  -4   2   1     3378.47     3374.29     53.48 o 
  -3   2   1      108.99       95.01      9.71 o 
  -2   2   1     2200.00     2337.87     32.05 o 
  -1   2   1     4967.00     5079.19     52.49 o 
   0   2   1      499.09      677.92     15.97 o 
   1   2   1      437.22      539.21     15.83 o 
   2   2   1     1627.91     1552.58     28.93 o 
   3   2   1      485.98      453.86     18.64 o 
   4   2   1     5692.86     5716.82     76.28 o 
   5   2   1     1264.50     1362.56     40.34 o 
   6   2   1      308.23      367.33     36.63 o 
   7   2   1       21.52       -3.68     21.57 o 
  -7   3   1        0.53       31.96     22.39 o 
  -6   3   1       26.57       34.59     15.69 o 
  -5   3   1        4.14       12.00     14.25 o 
  -4   3   1      523.18      518.46     21.68 o 
  -3   3   1      138.42      132.87      9.29 o 
  -2   3   1     1244.06     1159.37     23.17 o 
  -1   3   1     2812.66     2857.64     44.50 o 
   0   3   1     1681.67     1693.59     21.72 o 
   1   3   1     4116.79     4162.30     49.68 o 
   2   3   1      112.39      147.93      8.97 o 
   3   3   1      582.68      571.84     20.28 o 
   4   3   1      227.49      232.26     16.85 o 
   5   3   1      409.11      433.87     25.83 o 
   6   3   1        9.99       20.99     19.25 o 
   7   3   1        0.26        2.49     21.78 o 
  -7   4   1      176.13      180.28     32.88 o 
  -6   4   1     1056.56     1167.37    107.55 o 
  -5   4   1      751.21      805.72     41.48 o 
  -4   4   1     1363.85     1243.20     44.47 o 
  -3   4   1      380.11      370.08     12.91 o 
  -2   4   1     7507.11     7658.35     86.07 o 
  -1   4   1      937.93      998.82     16.98 o 
   0   4   1    10414.46    10141.63     81.34 o 
   1   4   1    12547.61    12775.03    109.59 o 
   2   4   1     1516.22     1570.75     34.44 o 
   3   4   1     1258.81     1329.24     30.28 o 
   4   4   1     1022.27     1093.39     43.57 o 
   5   4   1       19.10       48.91     36.04 o 
   6   4   1      818.16      900.26     51.38 o 
   7   4   1      201.20      184.92     34.16 o 
  -7   5   1       16.25       47.48     29.26 o 
  -6   5   1       96.83      152.44     52.71 o 
  -5   5   1        1.92        8.92     16.62 o 
  -4   5   1       86.77      110.20     18.90 o 
  -3   5   1     1388.52     1467.97    132.55 o 
  -2   5   1       74.31       62.82     10.79 o 
  -1   5   1     4401.52     4656.94     59.86 o 
   0   5   1      341.24      343.63     12.34 o 
   1   5   1        4.98       12.62      5.19 o 
   2   5   1      102.79      103.92      8.53 o 
   3   5   1      807.26      758.00     34.48 o 
   4   5   1      832.58      934.17    113.17 o 
   5   5   1       80.38       44.61     18.35 o 
   6   5   1      205.99      184.21     30.01 o 
   7   5   1      169.19      133.63     32.61 o 
  -7   6   1      134.29      143.89     33.23 o 
  -6   6   1       43.96       27.28     32.94 o 
  -5   6   1     1767.14     1969.78     67.40 o 
  -4   6   1      246.95      251.85     25.60 o 
  -3   6   1      657.19      629.45     27.00 o 
  -2   6   1      745.01      733.48     37.41 o 
  -1   6   1    12311.64    12518.38    198.09 o 
   0   6   1     3958.13     4124.68     48.03 o 
   1   6   1     4964.98     4970.30     54.60 o 
   2   6   1     2220.07     2345.42     34.35 o 
   3   6   1     2128.49     2109.04    103.48 o 
   4   6   1      742.01      802.47     65.31 o 
   5   6   1      709.86      688.59     43.48 o 
   6   6   1      125.90      107.44     22.38 o 
   7   6   1      309.82      337.56     56.78 o 
  -7   7   1      276.91      213.94     59.30 o 
  -6   7   1        0.59       19.55     37.79 o 
  -5   7   1      961.81      865.24     52.71 o 
  -4   7   1      120.66      128.18     22.52 o 
  -3   7   1       61.93       69.09     14.21 o 
  -2   7   1      135.59      130.03     14.55 o 
  -1   7   1       16.69       17.98      6.55 o 
   0   7   1      113.01      101.48     10.72 o 
   1   7   1      250.07      235.86     12.82 o 
   2   7   1       55.50       77.06     13.41 o 
   3   7   1      270.96      269.62     21.25 o 
   4   7   1       13.59      -17.69     11.80 o 
   5   7   1      276.06      295.86     52.13 o 
   6   7   1       84.73       94.10     31.90 o 
   7   7   1       52.96      101.16     47.28 o 
  -6   8   1       98.99       59.87     27.37 o 
  -5   8   1      216.66      191.86     37.98 o 
  -4   8   1     2013.89     1907.64    147.47 o 
  -3   8   1        3.54       11.45     11.89 o 
  -2   8   1      274.81      278.00     23.63 o 
  -1   8   1     2353.18     2281.02     60.06 o 
   0   8   1     6904.91     6856.65     84.69 o 
   1   8   1      611.37      582.88     19.87 o 
   2   8   1      761.39      750.75     38.65 o 
   3   8   1        3.80      -14.54     10.72 o 
   4   8   1     1859.66     1793.84     64.35 o 
   5   8   1      374.94      385.86     36.91 o 
   6   8   1      111.13      131.99     25.53 o 
  -6   9   1        0.22       -4.42     20.64 o 
  -5   9   1      182.27      118.26     28.31 o 
  -4   9   1       47.19       49.19     16.26 o 
  -3   9   1      342.00      332.20     28.97 o 
  -2   9   1      315.73      360.41     35.71 o 
  -1   9   1      489.72      478.48     25.60 o 
   0   9   1       42.99       51.06      9.82 o 
   1   9   1     1701.68     1604.62     43.67 o 
   2   9   1      334.94      392.39     33.94 o 
   3   9   1      596.97      642.68     33.06 o 
   4   9   1      273.59      281.75     33.89 o 
   5   9   1      406.83      410.42     74.61 o 
   6   9   1       28.17       50.14     23.97 o 
  -6  10   1      807.25      664.29     82.55 o 
  -5  10   1       78.23      100.04     29.04 o 
  -4  10   1      116.48      152.76     22.80 o 
  -3  10   1     1161.78     1158.30     79.72 o 
  -2  10   1     3272.23     3201.43     67.60 o 
  -1  10   1      743.93      890.71     35.50 o 
   0  10   1      662.85      717.66     31.11 o 
   1  10   1      272.61      276.72     23.07 o 
   2  10   1     2410.35     2293.60    125.88 o 
   3  10   1      422.32      446.78     35.70 o 
   4  10   1      496.72      509.95     34.08 o 
   5  10   1        1.10      -21.13     20.57 o 
  -5  11   1        4.98       26.86     25.24 o 
  -4  11   1       67.44       43.53     18.73 o 
  -3  11   1      202.36      156.70     31.82 o 
  -2  11   1      600.64      604.13     55.16 o 
  -1  11   1      631.72      674.97     38.78 o 
   0  11   1      220.97      255.39     34.05 o 
   1  11   1       18.94       14.40     13.44 o 
   2  11   1        0.08       -8.04     13.25 o 
   3  11   1      260.50      330.23     28.55 o 
   4  11   1       80.59       65.69     20.06 o 
   5  11   1        2.87       16.33     22.07 o 
  -4  12   1       21.68       18.74     17.66 o 
  -3  12   1      356.85      349.88     46.11 o 
  -2  12   1      110.11      170.25     23.06 o 
  -1  12   1     1418.75     1421.07     64.04 o 
   0  12   1      129.17      168.01     32.61 o 
   1  12   1     1312.44     1321.40     63.42 o 
   2  12   1      200.72      210.53     34.82 o 
   3  12   1      158.27      205.03     25.69 o 
   4  12   1      206.24      166.06     26.16 o 
  -4  13   1        4.21      -25.99     17.32 o 
  -3  13   1       54.53       64.88     21.08 o 
  -2  13   1       68.57       65.69     39.92 o 
  -1  13   1       17.39       47.13     27.37 o 
   0  13   1        4.75       13.32     24.16 o 
   1  13   1       60.35       59.35     26.42 o 
   2  13   1      100.21       73.31     28.91 o 
   3  13   1       15.67       21.03     18.52 o 
   4  13   1        0.44       13.17     19.35 o 
  -3  14   1        3.35       13.18     21.65 o 
  -2  14   1      433.09      424.68     54.65 o 
  -1  14   1      593.20      645.20     53.66 o 
   0  14   1      567.20      719.70    185.06 o 
   1  14   1       62.31       77.48     29.86 o 
   2  14   1      272.61      214.58     37.95 o 
   3  14   1       58.27       73.81     30.81 o 
  -1  15   1        7.16       42.32     29.87 o 
   0  15   1        0.42       13.12     27.81 o 
   1  15   1        9.68       48.12     27.49 o 
  -6   0   2     1590.22     1648.33     82.94 o 
  -4   0   2     8283.06     8267.38    115.00 o 
  -2   0   2     1146.62     1147.20     35.27 o 
   0   0   2    35127.75    35064.82    481.75 o 
   2   0   2       55.02       45.73     12.40 o 
   4   0   2     2876.26     2673.44     82.94 o 
   6   0   2      222.35      224.96     52.90 o 
  -7   1   2      266.87      248.92     32.06 o 
  -6   1   2        0.57        6.73     12.90 o 
  -5   1   2     1053.05     1012.63     32.08 o 
  -4   1   2       89.03      113.21     11.52 o 
  -3   1   2     2527.90     2488.54     57.65 o 
  -2   1   2     1521.13     1676.11     35.23 o 
  -1   1   2      181.16      178.11      7.28 o 
   0   1   2     5143.94     5330.56     57.96 o 
   1   1   2      879.76      885.93     17.03 o 
   2   1   2      792.40      778.74     37.98 o 
   3   1   2      773.82      840.06     28.79 o 
   4   1   2     1652.48     1662.04     60.80 o 
   5   1   2      472.31      457.05     25.13 o 
   6   1   2       87.29       60.85     21.10 o 
   7   1   2       74.53       88.95     26.58 o 
  -7   2   2      176.15      197.79     24.97 o 
  -6   2   2      888.13      993.63     47.29 o 
  -5   2   2     1566.63     1573.16    158.52 o 
  -4   2   2       41.20       67.15     14.04 o 
  -3   2   2      874.78      884.21     22.32 o 
  -2   2   2     9007.72     9200.65    100.97 o 
  -1   2   2    26163.63    26985.70    971.83 o 
   0   2   2      607.02      588.89     12.71 o 
   1   2   2       96.08      111.61     11.13 o 
   2   2   2     3333.86     3369.25    110.93 o 
   3   2   2     2001.85     1929.38     36.61 o 
   4   2   2       97.09       94.07     13.60 o 
   5   2   2     3340.67     3412.82     63.98 o 
   6   2   2      454.73      553.91     41.86 o 
   7   2   2       38.64       37.95     24.80 o 
  -7   3   2        1.30       15.55     21.57 o 
  -6   3   2       42.07       17.17     20.35 o 
  -5   3   2       27.80       33.68     26.94 o 
  -4   3   2       48.71       36.04     16.72 o 
  -3   3   2        0.16        5.19      5.24 o 
  -2   3   2        0.46       -4.59      4.20 o 
  -1   3   2     2865.93     3128.96     60.63 o 
   0   3   2      927.51      814.79     16.48 o 
   1   3   2     8608.09     9586.45     78.17 o 
   2   3   2      412.80      457.47     16.83 o 
   3   3   2     4560.07     4544.54     61.29 o 
   4   3   2      338.66      347.55     28.14 o 
   5   3   2        7.04       -4.36     27.52 o 
   6   3   2        2.56      -12.11     17.94 o 
   7   3   2       70.13       84.29     27.26 o 
  -7   4   2      514.04      536.67     35.09 o 
  -6   4   2     1640.28     1497.17     81.78 o 
  -5   4   2     1308.04     1410.60     91.47 o 
  -4   4   2       51.26       84.04     16.95 o 
  -3   4   2     1124.02     1083.33     69.50 o 
  -2   4   2     3512.13     3153.41     88.28 o 
  -1   4   2     5020.48     4817.29    113.22 o 
   0   4   2     3494.09     3775.17     43.35 o 
   1   4   2     7603.94     7660.38     68.11 o 
   2   4   2     5550.25     5573.61     67.46 o 
   3   4   2      987.98      936.08     26.91 o 
   4   4   2        2.29        8.42     25.77 o 
   5   4   2     2442.14     2484.54    121.12 o 
   6   4   2      681.90      766.36     48.20 o 
   7   4   2        7.70       22.46     24.93 o 
  -7   5   2       24.30       50.62     21.06 o 
  -6   5   2       62.35       90.27     28.49 o 
  -5   5   2       59.73       61.67     20.66 o 
  -4   5   2      995.55      927.66     40.66 o 
  -3   5   2     2682.54     2856.55     80.52 o 
  -2   5   2     4527.23     4549.10     63.57 o 
  -1   5   2     1310.64     1330.78     21.70 o 
   0   5   2       49.33       38.71      8.56 o 
   1   5   2       12.71       12.39      5.76 o 
   2   5   2      176.27      176.05     11.24 o 
   3   5   2     1262.58     1315.42     31.71 o 
   4   5   2      452.01      493.76     32.50 o 
   5   5   2      496.67      538.92     31.27 o 
   6   5   2       92.54      110.30     27.27 o 
   7   5   2        4.40      -16.95     22.90 o 
  -7   6   2       14.97       37.45     35.27 o 
  -6   6   2      977.34     1009.42     54.68 o 
  -5   6   2        1.12       17.14     18.80 o 
  -4   6   2      696.91      796.62     40.45 o 
  -3   6   2      199.19      209.17     17.90 o 
  -2   6   2     3693.41     3433.33     97.80 o 
  -1   6   2        2.35        9.60      5.68 o 
   0   6   2    19529.08    19680.74    333.78 o 
   1   6   2        9.87        7.90      5.90 o 
   2   6   2      467.23      468.85     16.36 o 
   3   6   2      674.17      709.57     30.07 o 
   4   6   2     2617.05     2660.33     92.43 o 
   5   6   2       10.60        9.09     13.99 o 
   6   6   2      247.63      243.68     35.27 o 
   7   6   2       72.69       68.74     30.69 o 
  -7   7   2        0.05       -8.53     41.47 o 
  -6   7   2        3.89        4.16     18.84 o 
  -5   7   2      150.05      114.69     24.12 o 
  -4   7   2      512.53      571.21     37.57 o 
  -3   7   2        0.15        2.63     10.12 o 
  -2   7   2      459.68      465.99     36.66 o 
  -1   7   2       91.08       78.48      8.48 o 
   0   7   2        4.14        5.90      5.96 o 
   1   7   2       10.80        5.74      6.15 o 
   2   7   2      120.52      103.07     14.59 o 
   3   7   2       39.82       42.26     13.07 o 
   4   7   2      327.31      361.27     31.61 o 
   5   7   2      103.15       96.40     34.69 o 
   6   7   2        9.83       11.80     23.37 o 
   7   7   2       76.45        4.65     39.14 o 
  -6   8   2      158.50      237.88     33.80 o 
  -5   8   2     1106.50     1143.98     56.78 o 
  -4   8   2       28.77       81.59     22.91 o 
  -3   8   2      402.84      449.23     41.85 o 
  -2   8   2     1695.93     1654.84     43.16 o 
  -1   8   2     5278.53     5134.38     87.12 o 
   0   8   2     1667.37     1717.13     33.16 o 
   1   8   2     3227.44     3096.80     73.38 o 
   2   8   2       20.62       20.43     12.38 o 
   3   8   2     1049.71     1012.63     37.83 o 
   4   8   2      250.13      254.78     30.15 o 
   5   8   2      547.46      527.32     42.93 o 
   6   8   2       79.45       83.59     36.82 o 
  -6   9   2        3.52        6.92     24.77 o 
  -5   9   2      151.79      171.28     31.20 o 
  -4   9   2        2.29        1.79     13.81 o 
  -3   9   2      564.09      499.89     29.41 o 
  -2   9   2      196.78      189.68     20.04 o 
  -1   9   2       12.11        9.48     12.31 o 
   0   9   2      419.28      439.89     25.45 o 
   1   9   2       69.61       68.48     14.87 o 
   2   9   2      358.61      306.70     35.84 o 
   3   9   2      562.11      615.49     32.54 o 
   4   9   2       64.34       50.18     36.24 o 
   5   9   2      125.29      129.22     28.77 o 
   6   9   2       93.07       83.27     33.52 o 
  -6  10   2       43.59       49.61     49.22 o 
  -5  10   2      441.19      476.85     47.09 o 
  -4  10   2      472.30      480.42     32.45 o 
  -3  10   2      787.17      861.08     38.27 o 
  -2  10   2       54.79       71.14     17.26 o 
  -1  10   2     3657.80     3549.32    174.02 o 
   0  10   2      927.01      974.05     36.14 o 
   1  10   2      361.58      459.03     27.94 o 
   2  10   2      729.46      717.67     34.60 o 
   3  10   2     1131.95     1076.06     42.92 o 
   4  10   2      156.52      140.27     23.19 o 
   5  10   2      554.16      493.03     44.39 o 
  -5  11   2       30.67       19.07     47.28 o 
  -4  11   2       86.72      133.75     28.88 o 
  -3  11   2      131.23      108.38     20.05 o 
  -2  11   2       11.34       22.27     14.61 o 
  -1  11   2      157.16      141.36     20.90 o 
   0  11   2        8.00        9.58     41.86 o 
   1  11   2      189.58      176.55     21.28 o 
   2  11   2        3.18       27.07     15.06 o 
   3  11   2      332.59      251.03     25.89 o 
   4  11   2       44.23       30.93     17.96 o 
   5  11   2        6.28       12.97     25.62 o 
  -4  12   2       77.71       81.44     32.60 o 
  -3  12   2       10.24       -0.22     16.26 o 
  -2  12   2     1226.55     1257.51     61.08 o 
  -1  12   2      214.85      289.15     49.22 o 
   0  12   2      834.81      906.35     64.72 o 
   1  12   2      496.33      452.49     57.17 o 
   2  12   2     1710.47     1591.45     52.78 o 
   3  12   2       74.86       53.77     19.77 o 
   4  12   2      186.62      154.64     25.57 o 
  -4  13   2        6.35       -5.30     27.90 o 
  -3  13   2      159.60      149.90     24.23 o 
  -2  13   2        5.01       21.29     17.87 o 
  -1  13   2      117.58      154.10     32.03 o 
   0  13   2       26.90       56.07     27.09 o 
   1  13   2        1.80       49.58     25.79 o 
   2  13   2       53.64       79.42     26.96 o 
   3  13   2       80.60       54.06     21.42 o 
   4  13   2        1.73      -10.96     18.91 o 
  -3  14   2      460.06      549.18     42.75 o 
  -2  14   2       85.91      132.12     33.27 o 
  -1  14   2      672.62      720.23     60.65 o 
   0  14   2      386.52      466.66     47.68 o 
   1  14   2      231.59      276.64     39.73 o 
   2  14   2        1.28       -5.63     24.86 o 
  -1  15   2       15.32       39.83     29.41 o 
   0  15   2       81.92      120.60     36.03 o 
   1  15   2      177.53      161.58     38.35 o 
  -7   0   3      501.53      529.81     60.07 o 
  -5   0   3     2354.35     2317.06     58.18 o 
  -3   0   3     6351.62     6765.36     90.54 o 
  -1   0   3     8175.19     8553.93    130.42 o 
   1   0   3    27433.00    26470.88    358.89 o 
   3   0   3     6249.33     6076.29    124.80 o 
   5   0   3      253.14      220.14     34.49 o 
   7   0   3      281.74      274.40     49.22 o 
  -8   1   3        6.14       10.85     29.84 o 
  -7   1   3       59.40       24.42     32.17 o 
  -6   1   3       23.82       24.10     14.84 o 
  -5   1   3      177.07      179.91     13.46 o 
  -4   1   3       60.65       62.29      9.96 o 
  -3   1   3       66.94       38.35      7.41 o 
  -2   1   3      450.90      461.41     16.44 o 
  -1   1   3       22.34       36.77      4.49 o 
   0   1   3     1648.24     1606.79     26.08 o 
   1   1   3     8671.85     8406.11    101.97 o 
   2   1   3      286.48      291.97     19.96 o 
   3   1   3     1051.76     1076.52     48.83 o 
   4   1   3      244.23      259.20     18.26 o 
   5   1   3      292.30      280.71     22.52 o 
   6   1   3        0.39       11.83     40.89 o 
   7   1   3       89.29       58.43     24.80 o 
  -7   2   3      361.73      351.91     54.26 o 
  -6   2   3      305.40      326.38     43.60 o 
  -5   2   3       65.97       86.09     16.82 o 
  -4   2   3     1845.60     1798.78     27.24 o 
  -3   2   3     2661.25     2715.60     34.50 o 
  -2   2   3     8291.42     8301.63    159.15 o 
  -1   2   3     5459.40     5519.71    182.98 o 
   0   2   3    27772.84    28033.07    367.25 o 
   1   2   3    14861.81    15090.33    149.59 o 
   2   2   3      952.08      931.76     22.91 o 
   3   2   3      238.13      214.91     14.87 o 
   4   2   3     4083.34     3979.61     63.24 o 
   5   2   3      864.29      926.32     48.70 o 
   6   2   3      164.64      196.00     28.32 o 
   7   2   3        0.40      -28.71     21.17 o 
  -7   3   3        8.77        4.20     18.01 o 
  -6   3   3       77.45       87.35     21.97 o 
  -5   3   3       63.06       60.29     13.11 o 
  -4   3   3       12.45        9.96      8.50 o 
  -3   3   3     1113.43     1213.01     21.15 o 
  -2   3   3     1007.80     1047.28     31.49 o 
  -1   3   3     1518.34     1610.00     53.42 o 
   0   3   3       33.27       40.59      6.04 o 
   1   3   3     1977.74     2252.62     29.77 o 
   2   3   3     1507.36     1447.25     29.51 o 
   3   3   3       17.91       17.24      8.89 o 
   4   3   3      432.03      453.19     23.08 o 
   5   3   3      154.02      171.41     29.84 o 
   6   3   3      208.85      262.02     32.40 o 
   7   3   3       26.14        5.62     22.75 o 
  -7   4   3       81.55      113.24     29.57 o 
  -6   4   3     2154.36     2221.18     71.95 o 
  -5   4   3      351.17      374.78     30.51 o 
  -4   4   3      826.08      860.05     27.91 o 
  -3   4   3     3579.12     3680.92     65.45 o 
  -2   4   3     9518.24     9438.64    193.78 o 
  -1   4   3       80.86       62.07      6.03 o 
   0   4   3       35.30       26.32      5.74 o 
   1   4   3     2070.11     2112.01     38.71 o 
   2   4   3     8640.66     8603.72    159.37 o 
   3   4   3      992.34     1071.21     45.04 o 
   4   4   3     1656.77     1724.09     56.44 o 
   5   4   3       34.17       68.17     21.75 o 
   6   4   3      678.11      653.36     45.29 o 
   7   4   3       19.48        1.05     35.27 o 
  -7   5   3       75.86       44.58     27.14 o 
  -6   5   3      398.52      403.99     36.41 o 
  -5   5   3      452.09      477.64     34.10 o 
  -4   5   3     1051.10     1116.34     45.16 o 
  -3   5   3      306.14      349.15     19.58 o 
  -2   5   3     1989.92     2178.75     61.99 o 
  -1   5   3     2529.15     2577.73    107.18 o 
   0   5   3      109.02      132.85     11.81 o 
   1   5   3       34.54       72.43      8.24 o 
   2   5   3       81.18      111.55     14.43 o 
   3   5   3     1524.01     1345.85     33.57 o 
   4   5   3      695.92      715.42     33.99 o 
   5   5   3       89.28      122.29     25.35 o 
   6   5   3        1.07       12.55     21.32 o 
   7   5   3      438.82      418.62     53.10 o 
  -7   6   3      166.85      124.35     37.40 o 
  -6   6   3       67.86       88.37     25.11 o 
  -5   6   3      980.82     1042.83     49.69 o 
  -4   6   3      450.79      494.17     33.40 o 
  -3   6   3     3239.41     3072.48     56.72 o 
  -2   6   3       29.19       46.22     11.60 o 
  -1   6   3     9769.11     9619.39    195.23 o 
   0   6   3      521.78      506.27     16.90 o 
   1   6   3     1058.67     1001.09     22.97 o 
   2   6   3      830.59      865.08     22.57 o 
   3   6   3     3479.66     3444.34     64.00 o 
   4   6   3     1105.06     1175.70     50.37 o 
   5   6   3      707.07      791.89     48.37 o 
   6   6   3       83.70       45.48     25.60 o 
   7   6   3      100.01      109.99     33.43 o 
  -7   7   3      101.62      120.39     33.22 o 
  -6   7   3       14.35       60.71     40.31 o 
  -5   7   3      242.28      271.38     31.61 o 
  -4   7   3       45.91       28.17     18.14 o 
  -3   7   3      411.94      405.07     23.80 o 
  -2   7   3      724.55      707.83     27.71 o 
  -1   7   3      790.24      726.79     29.65 o 
   0   7   3      118.39       92.73      9.94 o 
   1   7   3     2324.90     2324.43     37.50 o 
   2   7   3       74.19      101.30     15.25 o 
   3   7   3      184.81      140.30     35.27 o 
   4   7   3       67.47       85.83     21.67 o 
   5   7   3       22.39        7.66     19.97 o 
   6   7   3       57.41       64.46     28.61 o 
  -6   8   3       16.63        7.54     21.98 o 
  -5   8   3        3.20       14.02     22.29 o 
  -4   8   3     2170.53     1967.08     65.96 o 
  -3   8   3      246.32      277.79     36.56 o 
  -2   8   3      349.91      364.55     23.19 o 
  -1   8   3     3590.43     3541.15     88.32 o 
   0   8   3     3777.52     3417.97     76.47 o 
   1   8   3       51.60       28.55      8.81 o 
   2   8   3     1059.46     1101.92     50.81 o 
   3   8   3      566.60      548.85     38.29 o 
   4   8   3     1293.10     1392.73     57.30 o 
   5   8   3      310.53      252.52     34.11 o 
   6   8   3        7.56       40.83     25.57 o 
  -6   9   3        2.99      -32.65     23.37 o 
  -5   9   3        3.93       -3.30     20.29 o 
  -4   9   3      124.96      142.00     29.45 o 
  -3   9   3        0.19        9.91     14.76 o 
  -2   9   3      499.06      501.60     27.45 o 
  -1   9   3       48.69       36.43     16.35 o 
   0   9   3       92.34       88.49     12.68 o 
   1   9   3      850.82      851.84     32.43 o 
   2   9   3      222.56      243.70     21.57 o 
   3   9   3     1386.39     1349.36     56.51 o 
   4   9   3      375.47      437.78     37.79 o 
   5   9   3      415.41      576.15     47.17 o 
   6   9   3       58.37       49.22     46.90 o 
  -6  10   3      507.42      510.81     75.19 o 
  -5  10   3      215.07      291.19     58.91 o 
  -4  10   3       70.62       96.50     27.68 o 
  -3  10   3      636.94      667.10     34.24 o 
  -2  10   3     3039.35     2909.68     77.76 o 
  -1  10   3       60.03       57.95     16.67 o 
   0  10   3      535.04      499.09     33.14 o 
   1  10   3      573.37      538.06     28.95 o 
   2  10   3      551.84      564.40     31.06 o 
   3  10   3      202.58      233.17     31.57 o 
   4  10   3      663.43      635.02     37.58 o 
   5  10   3       11.49       17.68     24.12 o 
  -5  11   3      131.72      119.30     31.78 o 
  -4  11   3        7.48        2.32     15.97 o 
  -3  11   3      189.13      253.32     26.03 o 
  -2  11   3      618.89      578.50     32.86 o 
  -1  11   3      376.82      388.56     28.36 o 
   0  11   3      294.20      254.21     34.26 o 
   1  11   3       17.60       42.58     35.66 o 
   2  11   3      455.06      474.75     39.64 o 
   3  11   3       25.75       48.07     18.30 o 
   4  11   3       62.50       29.24     24.07 o 
   5  11   3        0.66       31.82     27.14 o 
  -4  12   3       11.44      -13.59     24.03 o 
  -3  12   3      683.77      695.88     38.82 o 
  -2  12   3        0.95       15.27     16.51 o 
  -1  12   3      476.65      527.25     44.35 o 
   0  12   3      174.52      167.41     32.28 o 
   1  12   3     1328.92     1268.52     60.96 o 
   2  12   3      527.50      598.70     42.91 o 
   3  12   3      297.14      243.89     31.54 o 
   4  12   3      341.17      339.72     27.56 o 
  -4  13   3        1.06      -26.58     22.47 o 
  -3  13   3      107.07      104.92     22.72 o 
  -2  13   3       24.47       18.31     18.64 o 
  -1  13   3       36.58       60.36     26.72 o 
   0  13   3      316.88      284.75     38.22 o 
   1  13   3       66.26      109.38     30.26 o 
   2  13   3        0.89       21.27     23.89 o 
   3  13   3       22.41       25.99     16.51 o 
  -3  14   3        1.27        7.94     18.05 o 
  -2  14   3      252.77      259.16     38.62 o 
  -1  14   3      681.79      729.99     55.18 o 
   0  14   3      681.46      808.40     57.50 o 
   1  14   3       18.41       90.45     32.06 o 
   2  14   3       98.35      104.02     33.14 o 
  -1  15   3       46.39       77.19     57.55 o 
   0  15   3      111.93      105.85     34.10 o 
  -6   0   4      500.75      583.29     52.32 o 
  -4   0   4     4142.58     3988.14     70.13 o 
  -2   0   4     2588.27     2644.19     34.44 o 
   0   0   4     5129.97     4720.77     59.60 o 
   2   0   4     1615.33     1504.70     71.89 o 
   4   0   4     6878.99     6753.76    150.38 o 
   6   0   4       47.40       49.40     20.82 o 
  -8   1   4       24.11       28.68     30.23 o 
  -7   1   4       63.37       84.49     32.17 o 
  -6   1   4       58.27       57.37     12.79 o 
  -5   1   4       48.26       45.71      9.10 o 
  -4   1   4      357.00      390.71     15.84 o 
  -3   1   4       11.84        5.93      5.27 o 
  -2   1   4     1649.04     1583.83     27.77 o 
  -1   1   4     3288.54     3495.20     80.64 o 
   0   1   4       23.63       23.83      6.14 o 
   1   1   4       15.07        9.63      8.75 o 
   2   1   4     1354.94     1323.04     58.52 o 
   3   1   4       88.89       96.57     14.52 o 
   4   1   4       66.32       32.84     14.29 o 
   5   1   4      635.70      636.06     35.55 o 
   6   1   4        5.02      -23.99     16.00 o 
   7   1   4        0.58       17.25     20.55 o 
  -7   2   4      508.66      524.38     61.24 o 
  -6   2   4      865.95      920.55     45.42 o 
  -5   2   4      984.94      999.26     32.54 o 
  -4   2   4      292.49      349.41     15.21 o 
  -3   2   4     1105.79      981.24     20.59 o 
  -2   2   4    15587.60    16153.99    118.71 o 
  -1   2   4    13255.49    13379.42    192.29 o 
   0   2   4        4.24        4.82      5.93 o 
   1   2   4    12407.76    12191.95     95.86 o 
   2   2   4      306.90      302.34     17.27 o 
   3   2   4     3994.80     3658.00     48.94 o 
   4   2   4      230.61      291.52     35.28 o 
   5   2   4      944.67     1011.55     36.85 o 
   6   2   4      409.92      417.40     38.37 o 
   7   2   4       67.43       71.11     27.49 o 
  -7   3   4       80.22       58.93     24.55 o 
  -6   3   4       22.48       -0.48     15.77 o 
  -5   3   4       22.49       19.65     11.38 o 
  -4   3   4       17.45       17.92     18.75 o 
  -3   3   4       46.80       51.33      7.89 o 
  -2   3   4        4.47       25.24      5.96 o 
  -1   3   4     1171.05     1211.43     20.37 o 
   0   3   4     3832.94     3935.70     36.74 o 
   1   3   4     1395.69     1517.85     59.19 o 
   2   3   4      284.49      268.03     16.76 o 
   3   3   4     5212.28     5063.68     69.16 o 
   4   3   4      256.79      269.78     19.42 o 
   5   3   4        8.86        1.10     17.66 o 
   6   3   4        3.81      -13.84     17.26 o 
   7   3   4      187.58      232.07     35.87 o 
  -7   4   4      527.13      611.86     83.52 o 
  -6   4   4      316.24      395.57     35.76 o 
  -5   4   4      297.98      345.82     30.45 o 
  -4   4   4     1840.71     1897.32     69.11 o 
  -3   4   4     3524.68     3499.95     52.25 o 
  -2   4   4      616.16      558.35     16.49 o 
  -1   4   4     6664.52     6682.46    244.57 o 
   0   4   4       28.39       27.11      5.13 o 
   1   4   4     2903.72     2972.42     39.73 o 
   2   4   4     4191.44     3916.28     68.64 o 
   3   4   4     4192.35     4055.37     73.50 o 
   4   4   4       15.04        7.02     11.92 o 
   5   4   4      694.79      663.18     41.68 o 
   6   4   4       72.37       58.90     25.02 o 
   7   4   4        8.76      -16.46     22.29 o 
  -7   5   4        5.01      -11.72     19.36 o 
  -6   5   4      222.83      226.21     30.53 o 
  -5   5   4     1061.89     1050.45     48.12 o 
  -4   5   4       13.98        1.88     13.02 o 
  -3   5   4     4382.75     4401.07     82.19 o 
  -2   5   4      148.87      160.81     11.00 o 
  -1   5   4     1305.33     1310.52     35.80 o 
   0   5   4     1554.40     1562.15     41.60 o 
   1   5   4      351.49      322.03     20.20 o 
   2   5   4     2687.66     2813.42     41.53 o 
   3   5   4      251.42      281.39     22.60 o 
   4   5   4        2.94      -12.41     13.97 o 
   5   5   4       51.58       72.05     22.67 o 
   6   5   4      156.93      129.90     29.14 o 
   7   5   4       12.37      -10.08     25.21 o 
  -7   6   4        0.30      -12.54     24.03 o 
  -6   6   4      176.81      149.45     28.91 o 
  -5   6   4        4.16      -18.30     16.39 o 
  -4   6   4     2538.98     2667.13     71.25 o 
  -3   6   4        0.84        6.59      9.94 o 
  -2   6   4     4812.70     4505.73    117.90 o 
  -1   6   4     1571.10     1480.38     26.47 o 
   0   6   4     8104.52     8084.10     87.56 o 
   1   6   4     3196.75     3093.98     42.67 o 
   2   6   4      286.04      233.19     13.63 o 
   3   6   4      219.15      205.13     25.93 o 
   4   6   4     3319.64     3314.34    140.88 o 
   5   6   4      175.27      188.93     29.56 o 
   6   6   4       31.72       18.06     26.94 o 
   7   6   4        3.74        5.04     40.69 o 
  -7   7   4        0.80      -26.22     25.58 o 
  -6   7   4       39.90       44.74     68.99 o 
  -5   7   4       10.50        1.89     24.03 o 
  -4   7   4      149.58      145.49     24.29 o 
  -3   7   4        1.23       -9.27      9.94 o 
  -2   7   4      107.46      121.96     15.22 o 
  -1   7   4      444.67      519.32     17.78 o 
   0   7   4      862.52      870.20     23.23 o 
   1   7   4      120.52       90.15     14.39 o 
   2   7   4     2044.81     1945.18     61.87 o 
   3   7   4       20.38       24.37     12.73 o 
   4   7   4       20.09       40.05     20.26 o 
   5   7   4      248.07      287.86     34.92 o 
   6   7   4       15.91       -8.84     22.90 o 
  -6   8   4       69.43       60.94     64.72 o 
  -5   8   4     1334.22     1414.45     61.89 o 
  -4   8   4        1.95       32.27     20.67 o 
  -3   8   4      733.90      680.36     30.37 o 
  -2   8   4     2304.82     2116.51     48.95 o 
  -1   8   4     3659.83     3696.39    155.81 o 
   0   8   4      353.86      375.91     18.51 o 
   1   8   4      737.18      698.26     22.59 o 
   2   8   4      442.05      416.26     25.32 o 
   3   8   4     2241.72     2219.22     77.38 o 
   4   8   4      922.63      961.32     40.55 o 
   5   8   4      107.11      139.73     29.41 o 
   6   8   4       12.72       22.80     27.04 o 
  -6   9   4        4.63        0.47     23.86 o 
  -5   9   4        1.48      -17.33     16.76 o 
  -4   9   4       15.90       15.83     14.03 o 
  -3   9   4      807.54      813.53     46.22 o 
  -2   9   4      189.99      230.82     36.68 o 
  -1   9   4      457.98      454.51     48.85 o 
   0   9   4     1988.80     1866.10     37.29 o 
   1   9   4       34.31       26.93     13.27 o 
   2   9   4      456.75      410.11     28.58 o 
   3   9   4      889.44      866.51     37.73 o 
   4   9   4      291.98      280.78     26.64 o 
   5   9   4       37.76       55.90     26.59 o 
   6   9   4        1.71       -1.55     41.47 o 
  -6  10   4       15.25       13.18     45.35 o 
  -5  10   4      104.97      116.59     29.23 o 
  -4  10   4      545.26      523.80     42.54 o 
  -3  10   4     1227.15     1196.50     43.64 o 
  -2  10   4      153.33      157.24     40.44 o 
  -1  10   4     1423.76     1460.63     63.97 o 
   0  10   4     1314.34     1246.85     40.34 o 
   1  10   4      323.51      348.82     25.20 o 
   2  10   4      113.14       86.28     17.39 o 
   3  10   4      613.56      600.19     34.48 o 
   4  10   4       89.56      127.17     23.67 o 
   5  10   4      444.65      536.48     47.94 o 
  -5  11   4       79.43       70.82     28.72 o 
  -4  11   4       11.30       -3.17     19.77 o 
  -3  11   4      179.10      162.47     22.81 o 
  -2  11   4      160.49      137.30     26.38 o 
  -1  11   4      135.48      151.32     27.73 o 
   0  11   4        2.25       -6.23     20.26 o 
   1  11   4        9.91       28.92     22.48 o 
   2  11   4      907.52      913.31     39.81 o 
   3  11   4      557.88      596.50     33.00 o 
   4  11   4       51.32       64.89     21.47 o 
   5  11   4       33.86       16.22     37.98 o 
  -4  12   4      144.41       84.27     48.45 o 
  -3  12   4       98.21      111.37     22.47 o 
  -2  12   4     2180.41     2250.48     74.56 o 
  -1  12   4       90.88       82.03     27.00 o 
   0  12   4      550.01      609.21     51.93 o 
   1  12   4      265.24      330.01     38.78 o 
   2  12   4     1182.48     1135.07     38.61 o 
   3  12   4      278.95      300.25     24.79 o 
   4  12   4      331.61      335.38     33.71 o 
  -4  13   4       70.11      102.17     31.06 o 
  -3  13   4       50.61       15.70     21.51 o 
  -2  13   4        9.92        6.85     17.53 o 
  -1  13   4      457.39      369.87     56.20 o 
   0  13   4       10.49        8.33     25.35 o 
   1  13   4        7.75      -22.01     23.68 o 
   2  13   4      348.61      397.80     43.70 o 
   3  13   4       36.82       73.63     22.74 o 
  -3  14   4      168.12      194.37     34.62 o 
  -2  14   4      157.14      206.64     37.25 o 
  -1  14   4      664.56      684.90     54.04 o 
   0  14   4      396.30      572.06     51.23 o 
   1  14   4      144.97      108.28     71.12 o 
   2  14   4       10.28       43.21     35.07 o 
   0  15   4        0.36       -5.81     27.79 o 
  -7   0   5       13.92       12.40     24.03 o 
  -5   0   5      954.06     1010.59     31.49 o 
  -3   0   5    17942.22    18583.57    162.35 o 
  -1   0   5    20450.48    21415.71    391.25 o 
   1   0   5    17235.26    17337.46    255.79 o 
   3   0   5    16766.09    17614.18    286.41 o 
   5   0   5      141.06      181.38     33.72 o 
   7   0   5      357.39      333.31     53.48 o 
  -8   1   5        2.72       31.01     32.56 o 
  -7   1   5        0.63        9.30     25.19 o 
  -6   1   5      159.31      131.11     15.43 o 
  -5   1   5       38.68       37.99     15.16 o 
  -4   1   5     2066.91     2098.14     36.21 o 
  -3   1   5     4423.17     4495.86     44.17 o 
  -2   1   5     3889.57     4120.04     55.95 o 
  -1   1   5     1064.74     1259.20     19.80 o 
   0   1   5      796.44      836.60     16.11 o 
   1   1   5    33547.15    33749.43    326.38 o 
   2   1   5      390.32      404.38     18.07 o 
   3   1   5      233.80      226.55     17.11 o 
   4   1   5      238.87      245.67     23.00 o 
   5   1   5       16.81        9.35     13.10 o 
   6   1   5       78.76       75.01     19.32 o 
   7   1   5      188.81      241.15     28.82 o 
  -7   2   5      228.58      208.51     42.24 o 
  -6   2   5      507.26      528.44     39.97 o 
  -5   2   5       69.64       76.13     13.69 o 
  -4   2   5     2202.70     2240.46     35.32 o 
  -3   2   5     7332.89     7530.80     68.97 o 
  -2   2   5     5778.40     5573.65     46.76 o 
  -1   2   5      397.55      383.65     17.60 o 
   0   2   5      281.57      231.21      9.82 o 
   1   2   5        6.31        4.24      5.20 o 
   2   2   5     9458.80     9253.59    131.73 o 
   3   2   5      143.72      156.81     19.88 o 
   4   2   5     2128.89     1940.30     61.54 o 
   5   2   5      158.90      168.89     21.08 o 
   6   2   5       38.60       41.01     21.88 o 
   7   2   5        2.95      -15.37     25.39 o 
  -7   3   5        5.98      -18.60     23.64 o 
  -6   3   5       47.63       75.03     21.50 o 
  -5   3   5       89.02       87.27     14.39 o 
  -4   3   5     1042.26     1070.80     30.73 o 
  -3   3   5      565.40      601.37     15.38 o 
  -2   3   5     1769.22     1734.57     30.13 o 
  -1   3   5      515.47      564.63     11.59 o 
   0   3   5     2053.41     2138.58     28.83 o 
   1   3   5      372.08      423.81     14.50 o 
   2   3   5     7998.08     7658.06     85.89 o 
   3   3   5      515.28      520.25     35.05 o 
   4   3   5       28.29       10.68     16.22 o 
   5   3   5       22.51      -11.72     27.32 o 
   6   3   5     1186.69     1282.71     59.82 o 
   7   3   5        5.08       -1.76     22.88 o 
  -7   4   5      119.45      115.60     33.14 o 
  -6   4   5      887.41      948.20     94.76 o 
  -5   4   5      106.73      132.60     22.78 o 
  -4   4   5      330.78      323.18     19.43 o 
  -3   4   5     4088.76     4109.18     58.70 o 
  -2   4   5     7307.20     6891.21     66.63 o 
  -1   4   5       10.80        2.65      4.62 o 
   0   4   5       20.77       24.18      5.52 o 
   1   4   5      321.47      351.58     12.19 o 
   2   4   5    13669.52    13516.66    116.80 o 
   3   4   5      573.21      579.37     24.58 o 
   4   4   5      826.38      811.23     33.51 o 
   5   4   5      115.25      118.84     23.69 o 
   6   4   5       24.18       12.48     19.86 o 
   7   4   5        3.57       -7.27     23.99 o 
  -7   5   5       85.88      109.03     29.63 o 
  -6   5   5        0.67       11.78     18.97 o 
  -5   5   5      827.05      824.99     46.70 o 
  -4   5   5      709.72      625.83     34.23 o 
  -3   5   5      116.44      142.83     14.48 o 
  -2   5   5      354.23      423.08     15.93 o 
  -1   5   5      813.24      855.89     18.71 o 
   0   5   5      159.90      193.87     15.89 o 
   1   5   5     2369.02     2400.51     57.90 o 
   2   5   5      422.72      492.59     19.63 o 
   3   5   5     1259.36     1284.20     35.45 o 
   4   5   5      374.66      369.57     31.18 o 
   5   5   5       28.01       28.87     20.21 o 
   6   5   5       77.81       55.41     25.22 o 
   7   5   5      358.23      396.16     44.46 o 
  -7   6   5      215.61      221.67     37.40 o 
  -6   6   5       15.08      -25.34     16.89 o 
  -5   6   5      612.15      694.56     50.38 o 
  -4   6   5        9.76       18.68     30.23 o 
  -3   6   5     3370.13     3279.11     63.01 o 
  -2   6   5      667.29      669.69     39.47 o 
  -1   6   5     7008.50     6643.37    151.08 o 
   0   6   5        5.07        1.93      5.51 o 
   1   6   5     1949.79     1976.23     39.49 o 
   2   6   5     1012.86     1058.32     27.19 o 
   3   6   5     2537.33     2585.38     87.59 o 
   4   6   5       95.99       95.42     22.47 o 
   5   6   5      247.51      266.74     33.66 o 
   6   6   5      114.84       61.67     27.95 o 
   7   6   5      119.95       99.99     46.51 o 
  -7   7   5       31.47       35.09     29.29 o 
  -6   7   5       30.82       -9.30     20.10 o 
  -5   7   5        0.46       21.98     19.53 o 
  -4   7   5        0.18       11.74     15.84 o 
  -3   7   5      584.92      563.90     27.19 o 
  -2   7   5        3.42      -11.81      7.87 o 
  -1   7   5      193.41      198.34     11.73 o 
   0   7   5      484.20      515.35     15.80 o 
   1   7   5     3350.16     3286.12     66.81 o 
   2   7   5       40.97       36.79      9.15 o 
   3   7   5      130.96      104.67     17.62 o 
   4   7   5       17.37       27.79     19.13 o 
   5   7   5       99.48      135.24     28.58 o 
   6   7   5       81.32       62.82     44.38 o 
  -6   8   5       22.62       -2.61     25.19 o 
  -5   8   5       42.46       39.75     21.76 o 
  -4   8   5     2810.64     2871.10    107.16 o 
  -3   8   5      450.57      485.41     35.22 o 
  -2   8   5      640.78      686.36     29.42 o 
  -1   8   5     2219.92     2222.42     65.90 o 
   0   8   5     3991.18     3872.99     74.46 o 
   1   8   5      295.99      298.89     14.73 o 
   2   8   5     1055.80     1045.32     31.66 o 
   3   8   5      572.18      588.31     31.99 o 
   4   8   5      920.50     1031.11     61.04 o 
   5   8   5       99.63       86.61     27.27 o 
   6   8   5        3.19       -7.82     25.14 o 
  -6   9   5        3.20      -19.95     22.44 o 
  -5   9   5       50.04       47.06     24.12 o 
  -4   9   5       22.35        5.04     17.54 o 
  -3   9   5       10.65        3.42     12.19 o 
  -2   9   5      197.31      202.31     32.52 o 
  -1   9   5      532.98      504.49     22.00 o 
   0   9   5      455.43      484.09     41.20 o 
   1   9   5      667.22      656.10     21.43 o 
   2   9   5      431.88      436.62     23.44 o 
   3   9   5      312.73      308.79     33.41 o 
   4   9   5      254.10      302.24     35.61 o 
   5   9   5      114.52      108.98     29.05 o 
   6   9   5       82.92       69.76     49.22 o 
  -6  10   5      366.68      417.80     71.70 o 
  -5  10   5      128.03      159.13     31.92 o 
  -4  10   5      198.76      271.46     33.33 o 
  -3  10   5      337.73      396.68     28.14 o 
  -2  10   5     1841.69     1681.02     77.71 o 
  -1  10   5      107.45      118.35     18.10 o 
   0  10   5      740.97      807.18     58.13 o 
   1  10   5      924.15      893.30     37.36 o 
   2  10   5      906.46      869.10     40.39 o 
   3  10   5      535.14      518.19     33.81 o 
   4  10   5       70.85       52.84     35.27 o 
   5  10   5       19.77       34.62     34.49 o 
  -5  11   5      230.54      204.99     43.21 o 
  -4  11   5       92.73      105.42     36.63 o 
  -3  11   5       46.90       54.03     18.34 o 
  -2  11   5      252.28      242.54     24.39 o 
  -1  11   5       44.61       94.18     18.67 o 
   0  11   5        4.62       10.07     20.26 o 
   1  11   5        9.22      -26.12     17.41 o 
   2  11   5      177.50      210.13     25.19 o 
   3  11   5      374.37      443.71     33.31 o 
   4  11   5        0.39      -11.56     17.12 o 
   5  11   5       33.91       63.95     46.51 o 
  -4  12   5        0.24       -3.51     22.30 o 
  -3  12   5     1040.69     1014.39    127.12 o 
  -2  12   5       22.00       29.72     17.61 o 
  -1  12   5      582.69      540.19     32.84 o 
   0  12   5       42.01       52.54     25.88 o 
   1  12   5      858.52      772.78     52.48 o 
   2  12   5      189.57      245.56     50.19 o 
   3  12   5      943.87      916.01     52.66 o 
   4  12   5      164.36      186.74     29.17 o 
  -4  13   5       24.83       24.57     25.45 o 
  -3  13   5      111.52      129.25     30.78 o 
  -2  13   5        0.28       28.90     17.99 o 
  -1  13   5        8.22        6.77     23.65 o 
   0  13   5      313.99      346.59     71.31 o 
   1  13   5       72.68       89.38     30.12 o 
   2  13   5       40.40        0.52     31.20 o 
   3  13   5       54.41       52.58     22.70 o 
  -2  14   5      207.10      295.35     41.76 o 
  -1  14   5      440.36      441.16     45.84 o 
   0  14   5      603.84      596.84     51.23 o 
   1  14   5        2.04       -1.59     26.63 o 
   2  14   5       72.56       62.13     53.29 o 
  -6   0   6       13.20       23.25     24.42 o 
  -4   0   6     4202.79     4259.24     61.21 o 
  -2   0   6    23401.16    23413.47    304.82 o 
   0   0   6     5823.51     5842.34     96.70 o 
   2   0   6     3637.41     3448.19     87.98 o 
   4   0   6     3145.02     3133.10    100.77 o 
   6   0   6       13.37       22.51     19.42 o 
  -7   1   6        8.66       18.99     26.74 o 
  -6   1   6       34.75       18.33     12.56 o 
  -5   1   6       59.35       60.58      9.88 o 
  -4   1   6      498.63      467.15     14.20 o 
  -3   1   6     2131.82     2037.43     30.27 o 
  -2   1   6       12.59       19.96      7.31 o 
  -1   1   6     2820.59     2979.04     40.61 o 
   0   1   6     2144.69     2269.36     29.05 o 
   1   1   6    15153.79    14728.62    339.70 o 
   2   1   6     7831.70     8133.82    105.34 o 
   3   1   6       25.04       26.82     19.44 o 
   4   1   6        4.76        0.54     13.41 o 
   5   1   6      555.34      528.14     29.71 o 
   6   1   6      308.15      287.64     27.13 o 
   7   1   6       11.22       -5.18     17.68 o 
  -7   2   6      506.58      433.69     53.48 o 
  -6   2   6      470.35      447.27     24.04 o 
  -5   2   6     1429.60     1534.40     35.93 o 
  -4   2   6        6.61        9.64      6.33 o 
  -3   2   6     4437.85     4287.29     47.39 o 
  -2   2   6     9083.12     9009.71     87.23 o 
  -1   2   6     6546.76     6357.17     51.35 o 
   0   2   6     1326.43     1358.47     21.38 o 
   1   2   6     5949.32     5934.34     97.95 o 
   2   2   6     9281.28     8941.96    162.97 o 
   3   2   6     5986.16     6192.94     81.36 o 
   4   2   6       55.41       58.58     14.88 o 
   5   2   6       39.42       72.36     17.11 o 
   6   2   6      242.66      232.14     31.88 o 
   7   2   6      194.35      199.07     35.12 o 
  -7   3   6       59.08       64.34     22.87 o 
  -6   3   6       20.97       16.37     16.88 o 
  -5   3   6      382.35      352.06     22.12 o 
  -4   3   6        0.01        1.29      8.57 o 
  -3   3   6     1650.54     1653.76     24.41 o 
  -2   3   6       51.42       41.83      4.82 o 
  -1   3   6      111.98      116.62      6.62 o 
   0   3   6       39.88       46.62      6.10 o 
   1   3   6     3724.41     3562.52     43.51 o 
   2   3   6     1414.12     1508.80     61.24 o 
   3   3   6     1574.60     1614.80     39.51 o 
   4   3   6      315.55      352.86     51.93 o 
   5   3   6      110.01      130.04     42.83 o 
   6   3   6      228.74      237.52     43.99 o 
   7   3   6      497.55      465.15     46.59 o 
  -7   4   6      580.06      562.63     42.89 o 
  -6   4   6       27.01       27.06     19.37 o 
  -5   4   6      663.33      668.21     53.48 o 
  -4   4   6       47.85       59.23     12.38 o 
  -3   4   6     7833.09     7838.22    148.07 o 
  -2   4   6     5045.27     5134.69     61.04 o 
  -1   4   6     1207.08     1266.52     29.70 o 
   0   4   6       61.44       79.07      7.24 o 
   1   4   6     2517.10     2420.69     37.16 o 
   2   4   6       45.26       29.99      9.85 o 
   3   4   6     5503.41     5477.13    146.26 o 
   4   4   6       57.71       34.37     14.92 o 
   5   4   6       91.91      111.02     24.50 o 
   6   4   6       65.82       43.29     24.20 o 
   7   4   6       17.18       21.38     52.71 o 
  -7   5   6        8.23        1.58     24.22 o 
  -6   5   6        1.00        3.46     18.99 o 
  -5   5   6        0.48        4.91     15.33 o 
  -4   5   6      628.16      519.24     65.69 o 
  -3   5   6     2268.93     2048.57     41.66 o 
  -2   5   6      265.10      242.00     11.78 o 
  -1   5   6       51.16       49.98     23.04 o 
   0   5   6      109.31      109.75      9.83 o 
   1   5   6     2615.56     2496.22     32.03 o 
   2   5   6     6180.59     6159.18     95.70 o 
   3   5   6       15.59       13.56     15.07 o 
   4   5   6        9.11        3.83     15.89 o 
   5   5   6      125.86      127.63     27.09 o 
   6   5   6      106.91       77.95     27.24 o 
   7   5   6       39.88       21.07     29.69 o 
  -7   6   6        0.93       14.31     19.59 o 
  -6   6   6      235.49      291.54     52.90 o 
  -5   6   6       97.91       81.31     25.77 o 
  -4   6   6     1069.89     1084.29     46.07 o 
  -3   6   6      198.02      203.82     31.51 o 
  -2   6   6     9057.88     8824.06    291.98 o 
  -1   6   6      113.82      144.16     15.85 o 
   0   6   6      754.48      708.86     21.66 o 
   1   6   6     1309.51     1350.11     24.01 o 
   2   6   6     1917.25     1760.20     35.52 o 
   3   6   6      685.91      744.25     39.87 o 
   4   6   6     1516.23     1313.78     54.67 o 
   5   6   6      246.17      259.92     49.41 o 
   6   6   6      103.06      131.95     33.00 o 
  -7   7   6        0.11      -63.37     42.24 o 
  -6   7   6      197.57      122.22     28.77 o 
  -5   7   6        1.62       -3.65     16.67 o 
  -4   7   6     2447.53     2435.42     84.10 o 
  -3   7   6        9.14       22.95     12.35 o 
  -2   7   6       85.83       95.18     12.16 o 
  -1   7   6       97.13       78.26     10.95 o 
   0   7   6      982.54      978.05     21.46 o 
   1   7   6        9.79       28.89     15.38 o 
   2   7   6      832.84      878.32     42.74 o 
   3   7   6      129.91      125.02     31.20 o 
   4   7   6      205.76      223.19     30.14 o 
   5   7   6      197.32      240.71     34.26 o 
   6   7   6       34.23       29.24     27.24 o 
  -6   8   6       16.48       -2.41     21.37 o 
  -5   8   6      514.09      565.80     43.24 o 
  -4   8   6      263.58      273.48     31.16 o 
  -3   8   6      722.28      767.86     32.46 o 
  -2   8   6     2862.16     2764.09     69.23 o 
  -1   8   6     1699.53     1721.04     52.47 o 
   0   8   6      102.34       97.95     16.53 o 
   1   8   6      268.53      283.51     18.68 o 
   2   8   6      745.84      802.79     34.55 o 
   3   8   6     2552.59     2506.71     97.85 o 
   4   8   6      593.73      614.29     44.65 o 
   5   8   6        9.11       79.16     26.16 o 
   6   8   6       10.49      -14.85     24.37 o 
  -6   9   6        5.57      -22.00     22.43 o 
  -5   9   6       58.05      101.06     27.54 o 
  -4   9   6      196.00      139.45     27.10 o 
  -3   9   6      527.84      542.76     50.65 o 
  -2   9   6      333.16      371.05     20.77 o 
  -1   9   6        4.83      -17.40     11.60 o 
   0   9   6      340.05      368.54     27.95 o 
   1   9   6     1210.60     1247.61     32.76 o 
   2   9   6      396.67      431.50     28.01 o 
   3   9   6      385.03      352.19     28.57 o 
   4   9   6       93.98      135.39     27.77 o 
   5   9   6      104.48       72.12     29.19 o 
   6   9   6      109.64       68.60     47.28 o 
  -5  10   6        7.10      -22.58     19.13 o 
  -4  10   6      344.61      300.84     39.92 o 
  -3  10   6     1399.15     1467.33     59.08 o 
  -2  10   6       68.39       72.03     14.32 o 
  -1  10   6      103.79      110.48     18.19 o 
   0  10   6      196.70      193.52     20.58 o 
   1  10   6     1730.39     1633.73     48.45 o 
   2  10   6      112.96      117.40     20.57 o 
   3  10   6      178.45      217.95     25.30 o 
   4  10   6       69.52       65.80     26.59 o 
   5  10   6       80.47       13.85     28.53 o 
  -5  11   6      172.44      191.14     36.31 o 
  -4  11   6       28.10       -3.71     29.65 o 
  -3  11   6       72.11       71.26     17.30 o 
  -2  11   6      512.07      486.11     30.68 o 
  -1  11   6       28.60       46.06     16.31 o 
   0  11   6        1.73        6.80     22.27 o 
   1  11   6      179.47      231.03     37.98 o 
   2  11   6      623.61      650.50     46.92 o 
   3  11   6      136.80      178.61     28.76 o 
   4  11   6        3.71        1.96     23.23 o 
   5  11   6        4.81      -14.73     39.53 o 
  -4  12   6      322.28      306.18     29.98 o 
  -3  12   6       35.27       26.33     22.63 o 
  -2  12   6     1653.55     1565.86     52.36 o 
  -1  12   6       42.12       64.46     19.07 o 
   0  12   6       79.22       57.27     27.18 o 
   1  12   6       33.58       16.22     22.50 o 
   2  12   6      555.55      503.27     44.67 o 
   3  12   6       32.19       26.98     24.17 o 
   4  12   6      407.85      378.41     36.70 o 
  -3  13   6        8.01        1.88     22.24 o 
  -2  13   6       16.24      -18.55     19.28 o 
  -1  13   6       81.81      125.04     30.79 o 
   0  13   6      310.11      352.29     61.43 o 
   1  13   6       59.81       48.29     27.83 o 
   2  13   6      104.28      110.18     32.44 o 
   3  13   6       19.32       33.62     23.64 o 
  -2  14   6      129.77      203.47     56.20 o 
  -1  14   6      535.04      557.57     50.24 o 
   0  14   6      115.01      149.14     36.15 o 
   1  14   6      143.31      121.80     41.28 o 
   2  14   6        2.32       16.06     26.81 o 
  -7   0   7      102.34       96.50     33.72 o 
  -5   0   7      885.84      833.58     36.36 o 
  -3   0   7     4207.97     3960.65     51.99 o 
  -1   0   7     5769.51     5900.53    116.66 o 
   1   0   7       84.42      115.11     19.77 o 
   3   0   7     7024.60     6710.34    112.38 o 
   5   0   7        2.04       17.44     25.97 o 
   7   0   7      422.48      361.21     57.36 o 
  -7   1   7        0.28        2.23     18.34 o 
  -6   1   7      121.24      111.72     17.40 o 
  -5   1   7      265.19      271.45     20.49 o 
  -4   1   7     2993.74     2993.04     34.93 o 
  -3   1   7      785.98      819.94     15.46 o 
  -2   1   7     2280.91     2418.70     28.02 o 
  -1   1   7       83.66       78.19      9.45 o 
   0   1   7     6417.17     6537.90     60.49 o 
   1   1   7     1738.46     1781.43     41.65 o 
   2   1   7      889.17      892.55     57.94 o 
   3   1   7        4.26       -4.55     14.15 o 
   4   1   7      435.27      465.67     31.37 o 
   5   1   7      167.67      160.90     21.03 o 
   6   1   7       34.53       37.52     23.28 o 
   7   1   7      198.54      199.29     27.56 o 
  -7   2   7      255.84      311.60     48.06 o 
  -6   2   7      379.10      361.99     32.61 o 
  -5   2   7        1.50        0.04      8.99 o 
  -4   2   7     3386.32     3337.17     62.26 o 
  -3   2   7     3429.61     3440.42     44.73 o 
  -2   2   7     3436.78     3419.50     61.70 o 
  -1   2   7       58.31       55.08      6.67 o 
   0   2   7     2206.57     2079.46     25.53 o 
   1   2   7     2645.71     2538.95     40.69 o 
   2   2   7    15207.36    15733.88    135.18 o 
   3   2   7      107.69       93.76     13.58 o 
   4   2   7      632.15      645.16     34.77 o 
   5   2   7      349.25      367.66     27.83 o 
   6   2   7        2.99      -14.03     19.38 o 
   7   2   7       66.73       70.68     59.69 o 
  -7   3   7       48.41       60.85     26.55 o 
  -6   3   7      217.58      173.10     25.05 o 
  -5   3   7       67.01       64.02     12.86 o 
  -4   3   7      593.72      608.13     23.33 o 
  -3   3   7       70.38       78.85      8.16 o 
  -2   3   7       12.81       14.85      6.45 o 
  -1   3   7      495.47      571.51     14.61 o 
   0   3   7      830.32      787.42     16.35 o 
   1   3   7        9.93       18.14      6.65 o 
   2   3   7     6084.70     5748.32     74.91 o 
   3   3   7       22.60       41.08     12.82 o 
   4   3   7        5.46        3.29     11.15 o 
   5   3   7       61.75       66.78     17.94 o 
   6   3   7     1259.54     1291.25     62.58 o 
   7   3   7        5.77       -0.18     25.96 o 
  -7   4   7      193.28      162.65     29.18 o 
  -6   4   7      227.10      229.65     23.70 o 
  -5   4   7      229.19      246.63     21.67 o 
  -4   4   7     1846.52     1927.15     38.23 o 
  -3   4   7     4582.49     4525.91     94.93 o 
  -2   4   7     5435.96     5190.93     74.44 o 
  -1   4   7      929.16      908.35     24.66 o 
   0   4   7      203.09      218.19      9.71 o 
   1   4   7     2843.16     2699.86     34.25 o 
   2   4   7     6851.93     6852.54     93.87 o 
   3   4   7      218.69      218.39     18.68 o 
   4   4   7      169.11      167.84     20.13 o 
   5   4   7      240.91      277.70     32.34 o 
   6   4   7        4.05       25.85     22.87 o 
   7   4   7       17.67       -1.25     25.82 o 
  -7   5   7       33.15       39.33     22.07 o 
  -6   5   7        1.78       36.89     15.73 o 
  -5   5   7     1076.72      996.72     46.28 o 
  -4   5   7      290.27      346.30     37.40 o 
  -3   5   7      269.19      283.33     25.78 o 
  -2   5   7      459.82      521.72     16.26 o 
  -1   5   7       78.29       71.36      7.98 o 
   0   5   7     1575.73     1536.26     25.08 o 
   1   5   7     5301.70     5349.89     53.02 o 
   2   5   7       51.95       55.48     10.71 o 
   3   5   7      808.00      820.82     38.26 o 
   4   5   7       96.93      131.13     29.65 o 
   5   5   7       31.16       -0.33     18.93 o 
   6   5   7       34.44       43.16     26.27 o 
   7   5   7      123.73      112.78     50.00 o 
  -7   6   7      122.65      170.93     30.83 o 
  -6   6   7      101.29      132.31     22.05 o 
  -5   6   7      440.72      501.76     39.14 o 
  -4   6   7       23.65       48.34     38.18 o 
  -3   6   7     5848.26     5604.78     69.26 o 
  -2   6   7      384.23      361.48     17.19 o 
  -1   6   7     2075.98     2121.21     68.01 o 
   0   6   7      404.25      449.93     15.29 o 
   1   6   7     1345.84     1272.68     29.37 o 
   2   6   7       11.31       23.68      9.99 o 
   3   6   7     2027.15     1885.02     46.65 o 
   4   6   7        0.17      -14.68     16.89 o 
   5   6   7       64.81       50.52     23.95 o 
   6   6   7       32.88       42.59     27.26 o 
  -7   7   7        0.23       29.46     28.68 o 
  -6   7   7        0.26        1.19     15.29 o 
  -5   7   7       24.45       20.49     31.39 o 
  -4   7   7      351.83      272.13     33.14 o 
  -3   7   7      982.77      968.48     34.81 o 
  -2   7   7        3.29       -9.46      7.70 o 
  -1   7   7       21.36       26.97     11.80 o 
   0   7   7     2521.25     2512.57     35.54 o 
   1   7   7     5365.32     5223.18     65.32 o 
   2   7   7       42.35       54.68     12.59 o 
   3   7   7        6.96        4.62     13.13 o 
   4   7   7      229.61      206.19     29.99 o 
   5   7   7      292.08      337.87     37.55 o 
   6   7   7       76.81       70.17     30.48 o 
  -6   8   7       20.09       -0.27     17.01 o 
  -5   8   7       59.88       39.55     22.72 o 
  -4   8   7     2522.59     2444.65     74.12 o 
  -3   8   7     2646.81     2624.64     58.20 o 
  -2   8   7      825.44      864.70     27.38 o 
  -1   8   7       96.83      132.66     13.50 o 
   0   8   7      941.91      966.73     28.68 o 
   1   8   7      194.85      164.26     14.80 o 
   2   8   7      774.28      773.59     34.21 o 
   3   8   7      276.33      270.69     24.60 o 
   4   8   7      842.76      703.27     66.86 o 
   5   8   7      101.06       58.86     43.99 o 
   6   8   7        1.91       -6.98     38.37 o 
  -6   9   7       65.63       50.17     30.93 o 
  -5   9   7       27.21       40.60     17.24 o 
  -4   9   7      635.72      654.00     34.74 o 
  -3   9   7      195.65      144.95     19.69 o 
  -2   9   7       15.63       21.66     11.32 o 
  -1   9   7      394.58      414.50     26.20 o 
   0   9   7     2397.40     2250.05     52.46 o 
   1   9   7       25.01       33.89     11.86 o 
   2   9   7      533.22      595.04     31.84 o 
   3   9   7       27.87       25.71     16.77 o 
   4   9   7      198.20      177.64     32.06 o 
   5   9   7        8.38       25.10     25.38 o 
  -5  10   7      163.90      179.36     50.86 o 
  -4  10   7      254.98      200.94     24.25 o 
  -3  10   7      115.78      100.39     18.75 o 
  -2  10   7      613.54      664.38     28.36 o 
  -1  10   7      753.20      748.89     48.72 o 
   0  10   7       56.89       38.96     15.53 o 
   1  10   7      190.01      206.59     22.41 o 
   2  10   7     2305.68     2156.56     77.13 o 
   3  10   7       31.43        5.39     17.44 o 
   4  10   7        7.17      -25.19     21.10 o 
   5  10   7        3.06       -7.51     35.66 o 
  -5  11   7       82.10       74.86     21.45 o 
  -4  11   7      310.84      311.59     28.92 o 
  -3  11   7       28.04       36.54     21.68 o 
  -2  11   7       16.36       18.83     16.55 o 
  -1  11   7      926.72      978.77     40.71 o 
   0  11   7       10.78       11.81     22.70 o 
   1  11   7      117.57      118.98     28.14 o 
   2  11   7      195.24      186.18     24.31 o 
   3  11   7      702.51      689.67     39.73 o 
   4  11   7        4.38        2.60     25.05 o 
  -4  12   7        0.79       24.54     17.24 o 
  -3  12   7     1234.04     1178.98    131.97 o 
  -2  12   7       97.31      134.79     32.56 o 
  -1  12   7      520.41      518.35     32.94 o 
   0  12   7        0.01       -4.52     22.12 o 
   1  12   7     1007.58      978.86     64.72 o 
   2  12   7       27.58       15.53     24.57 o 
   3  12   7       96.23       63.71     21.76 o 
   4  12   7        1.91      -10.34     41.86 o 
  -3  13   7       45.99       69.08     27.06 o 
  -2  13   7      169.75      179.99     46.12 o 
  -1  13   7      279.63      277.46     37.67 o 
   0  13   7        2.66       20.26     25.87 o 
   1  13   7      344.50      250.00     37.52 o 
   2  13   7      163.97      166.92     35.67 o 
   3  13   7       66.00       51.54     53.10 o 
  -2  14   7       24.11       10.46     43.41 o 
  -1  14   7      214.22      245.72     56.58 o 
   0  14   7      384.86      315.53     43.30 o 
   1  14   7       40.35       54.48     30.84 o 
   2  14   7       91.80      101.67     34.38 o 
  -6   0   8       93.44      115.11     31.39 o 
  -4   0   8     4192.87     4097.15     59.64 o 
  -2   0   8     5002.06     5234.64     77.70 o 
   0   0   8       25.73       27.63     18.41 o 
   2   0   8       32.29       26.35     20.54 o 
   4   0   8     1480.22     1465.01     72.09 o 
   6   0   8       39.06       23.25     34.49 o 
  -7   1   8        0.41      -14.68     27.32 o 
  -6   1   8        0.85        8.63     15.74 o 
  -5   1   8      189.15      183.84     20.43 o 
  -4   1   8     2124.94     2087.33     32.12 o 
  -3   1   8     2323.06     2302.86     34.64 o 
  -2   1   8      174.02      216.15     11.11 o 
  -1   1   8      126.52      167.07     13.15 o 
   0   1   8     4496.41     4284.75     65.09 o 
   1   1   8     5347.57     5294.03     81.66 o 
   2   1   8     2912.51     2894.99     60.98 o 
   3   1   8       57.97       42.31     17.44 o 
   4   1   8       98.92       99.65     20.74 o 
   5   1   8      126.15      136.39     21.00 o 
   6   1   8      436.02      477.14     46.14 o 
   7   1   8       28.40        1.91     19.56 o 
  -7   2   8      139.34      267.81     46.90 o 
  -6   2   8        8.43        0.83     12.59 o 
  -5   2   8     1471.08     1464.31     35.62 o 
  -4   2   8      335.37      298.53     16.40 o 
  -3   2   8     4738.51     4740.14     48.16 o 
  -2   2   8     5412.92     5760.93     51.78 o 
  -1   2   8     1149.99     1089.41     19.65 o 
   0   2   8      107.82      112.68      8.03 o 
   1   2   8      690.55      621.18     37.34 o 
   2   2   8     1038.08     1055.13     26.94 o 
   3   2   8     4782.00     4739.28     72.57 o 
   4   2   8        0.81      -14.93     10.42 o 
   5   2   8       85.89       56.99     17.39 o 
   6   2   8       30.22       23.21     31.01 o 
   7   2   8      135.22      171.96     35.60 o 
  -7   3   8       36.87       20.04     20.40 o 
  -6   3   8       28.88       25.57     18.46 o 
  -5   3   8     2372.26     2292.49     45.17 o 
  -4   3   8       77.26       62.91     10.68 o 
  -3   3   8      382.99      425.85     14.04 o 
  -2   3   8      813.45      842.09     18.12 o 
  -1   3   8      999.43      924.09     19.49 o 
   0   3   8      705.62      719.31     16.72 o 
   1   3   8     6713.95     6531.41     87.10 o 
   2   3   8     2353.32     2528.37     78.62 o 
   3   3   8     1977.38     1977.59     63.37 o 
   4   3   8      214.55      205.26     18.88 o 
   5   3   8      286.61      282.90     26.40 o 
   6   3   8       31.42       25.86     24.92 o 
   7   3   8      397.03      364.24     44.70 o 
  -7   4   8      434.01      366.38     37.63 o 
  -6   4   8      153.84      213.62     28.50 o 
  -5   4   8       35.19       53.63     14.66 o 
  -4   4   8      265.41      263.56     19.64 o 
  -3   4   8     5027.39     5012.22     85.65 o 
  -2   4   8      995.37      963.54     23.09 o 
  -1   4   8      330.27      418.75     13.82 o 
   0   4   8        4.19       -1.55      6.19 o 
   1   4   8     3529.17     3413.86     40.75 o 
   2   4   8     1802.60     1741.96     40.39 o 
   3   4   8     1168.05     1208.85     43.95 o 
   4   4   8      145.72      158.50     20.55 o 
   5   4   8       56.77       50.75     31.39 o 
   6   4   8      159.80      193.83     33.80 o 
   7   4   8        1.78       17.84     28.84 o 
  -7   5   8       24.06       36.02     21.78 o 
  -6   5   8      110.74      116.06     25.19 o 
  -5   5   8      826.24      867.49     35.89 o 
  -4   5   8      391.35      380.02     26.54 o 
  -3   5   8       59.86       97.55     12.52 o 
  -2   5   8     1597.85     1531.55     26.83 o 
  -1   5   8        3.38        4.34      6.44 o 
   0   5   8      256.69      244.35     13.62 o 
   1   5   8     1055.99     1071.01     23.04 o 
   2   5   8     2246.44     2044.57     39.39 o 
   3   5   8       13.98       12.28     12.82 o 
   4   5   8        4.27       18.17     17.71 o 
   5   5   8      270.40      247.06     32.71 o 
   6   5   8      422.59      396.90     74.80 o 
  -7   6   8       48.88       57.29     24.39 o 
  -6   6   8      241.59      241.35     26.55 o 
  -5   6   8       30.56       19.72     14.52 o 
  -4   6   8     1696.91     1735.98     51.69 o 
  -3   6   8     1205.72     1221.98     37.52 o 
  -2   6   8     2269.80     2244.37     38.93 o 
  -1   6   8        0.02        8.87      7.07 o 
   0   6   8     2062.65     2034.09     41.87 o 
   1   6   8       53.10       47.68     10.50 o 
   2   6   8     2769.86     2629.36     45.93 o 
   3   6   8      465.82      485.89     27.09 o 
   4   6   8      152.43      133.46     25.19 o 
   5   6   8      299.87      342.57     37.53 o 
   6   6   8       75.27       47.17     27.95 o 
  -6   7   8       30.55       54.12     20.34 o 
  -5   7   8        1.57       10.44     14.22 o 
  -4   7   8      916.80      947.62     41.39 o 
  -3   7   8        2.12        0.41     16.44 o 
  -2   7   8       40.50       41.38     10.46 o 
  -1   7   8      334.97      343.11     17.61 o 
   0   7   8     5707.13     5704.74     87.91 o 
   1   7   8     1501.27     1440.33     33.23 o 
   2   7   8      288.90      280.33     18.30 o 
   3   7   8      216.82      287.55     57.75 o 
   4   7   8      541.86      521.44     41.06 o 
   5   7   8       59.41       87.94     27.85 o 
   6   7   8      129.15      115.44     33.20 o 
  -6   8   8        0.71       17.27     17.25 o 
  -5   8   8      465.37      482.21     45.38 o 
  -4   8   8      806.22      751.45     42.40 o 
  -3   8   8     1173.81     1137.72     39.44 o 
  -2   8   8      518.56      502.95     31.66 o 
  -1   8   8     2748.82     2687.93     46.42 o 
   0   8   8      182.56      182.01     15.36 o 
   1   8   8      498.19      553.98     27.75 o 
   2   8   8      413.79      398.09     27.33 o 
   3   8   8     1655.10     1548.73     49.36 o 
   4   8   8        9.79      -30.61     22.29 o 
   5   8   8        1.47      -28.58     21.08 o 
   6   8   8       55.85       26.35     42.24 o 
  -6   9   8       68.92       30.19     19.78 o 
  -5   9   8      176.20      197.75     25.70 o 
  -4   9   8      241.25      269.15     25.68 o 
  -3   9   8      155.91      125.36     19.37 o 
  -2   9   8       93.07      121.62     17.18 o 
  -1   9   8      102.96       92.81     17.10 o 
   0   9   8      625.22      589.42     29.49 o 
   1   9   8     1971.37     1982.73     42.21 o 
   2   9   8        3.67       -2.41     13.09 o 
   3   9   8      192.02      215.56     24.66 o 
   4   9   8      236.51      232.71     33.82 o 
   5   9   8      117.74       97.50     31.64 o 
  -5  10   8       58.58       64.64     20.35 o 
  -4  10   8       53.81       31.84     16.01 o 
  -3  10   8     1250.62     1138.15     42.61 o 
  -2  10   8      164.02      172.56     20.21 o 
  -1  10   8       19.94       24.14     15.04 o 
   0  10   8      535.77      529.72     31.08 o 
   1  10   8     2541.79     2526.02     60.47 o 
   2  10   8       51.30       34.29     17.51 o 
   3  10   8      244.84      229.93     26.40 o 
   4  10   8      210.14      275.69     60.27 o 
   5  10   8       12.91       -3.82     24.75 o 
  -5  11   8      151.65      159.09     33.14 o 
  -4  11   8       21.46       40.91     18.16 o 
  -3  11   8       11.73       25.72     16.18 o 
  -2  11   8      703.99      729.38     45.72 o 
  -1  11   8        3.93       13.17     14.92 o 
   0  11   8        5.13       11.29     14.95 o 
   1  11   8      231.72      221.60     32.61 o 
   2  11   8      841.22      749.95     39.87 o 
   3  11   8        2.30      -16.31     18.01 o 
   4  11   8       67.98       54.33     28.24 o 
  -4  12   8      286.15      259.40     33.55 o 
  -3  12   8       29.93       34.68     24.55 o 
  -2  12   8     1317.21     1268.33    116.27 o 
  -1  12   8       63.93       85.77     20.28 o 
   0  12   8      369.16      402.78     42.16 o 
   1  12   8       22.71       28.71     26.20 o 
   2  12   8      362.31      324.27     50.19 o 
   3  12   8       12.70       -6.15     17.40 o 
   4  12   8      222.97      195.75     38.09 o 
  -3  13   8        9.66        7.99     22.63 o 
  -2  13   8       32.17       31.93     24.47 o 
  -1  13   8       33.15       94.18     44.18 o 
   0  13   8      833.95      932.39     59.18 o 
   1  13   8        0.69       27.46     26.99 o 
   2  13   8        3.81      -18.09     29.07 o 
   3  13   8      285.63      240.33     59.88 o 
  -2  14   8       19.01       -3.88     40.31 o 
  -1  14   8      407.63      346.10     61.24 o 
   0  14   8       32.46       85.28     31.88 o 
   1  14   8       17.35       -1.43     40.89 o 
  -7   0   9       45.15        7.75     29.07 o 
  -5   0   9     1878.51     1851.94     54.30 o 
  -3   0   9     1113.93     1147.06     37.42 o 
  -1   0   9     9528.35     9792.08    124.09 o 
   1   0   9      622.43      598.79     42.24 o 
   3   0   9     4245.19     4283.79    118.60 o 
   5   0   9      152.05      167.43     38.76 o 
   7   0   9      321.34      325.17     57.36 o 
  -7   1   9       66.30       91.33     25.57 o 
  -6   1   9       13.11       28.58     18.22 o 
  -5   1   9      625.62      633.35     28.79 o 
  -4   1   9     1099.18     1163.57     24.22 o 
  -3   1   9      205.66      178.26      8.48 o 
  -2   1   9      123.27      161.94      9.22 o 
  -1   1   9     4126.99     4223.75     42.03 o 
   0   1   9     1602.57     1543.67     33.76 o 
   1   1   9     2989.05     2718.61    207.15 o 
   2   1   9      745.34      690.85     33.57 o 
   3   1   9      135.27      140.74     18.43 o 
   4   1   9     1013.30      955.75     58.91 o 
   5   1   9      897.12      930.38     39.44 o 
   6   1   9       17.87       12.74     17.51 o 
   7   1   9      216.95      175.01     28.43 o 
  -7   2   9      106.26       71.31     36.43 o 
  -6   2   9      370.65      383.11     43.35 o 
  -5   2   9      203.81      241.74     29.76 o 
  -4   2   9     2977.88     2946.75     46.28 o 
  -3   2   9     3929.21     4013.17     45.03 o 
  -2   2   9     4733.67     4909.57     47.77 o 
  -1   2   9      475.68      495.85     14.85 o 
   0   2   9     6236.98     6284.25     63.11 o 
   1   2   9     6623.73     6401.54    154.49 o 
   2   2   9     1346.41     1358.99     35.62 o 
   3   2   9       53.59       70.18     15.03 o 
   4   2   9       62.46       75.48     15.37 o 
   5   2   9      224.63      196.61     27.56 o 
   6   2   9        1.71      -24.82     16.54 o 
   7   2   9        0.64       -2.83     24.30 o 
  -7   3   9       25.35       19.77     30.23 o 
  -6   3   9      844.79      824.93     45.35 o 
  -5   3   9      615.00      592.76     28.88 o 
  -4   3   9      265.77      283.41     17.90 o 
  -3   3   9      540.78      634.87     17.40 o 
  -2   3   9     3486.08     3437.94     57.85 o 
  -1   3   9      447.63      544.77     17.82 o 
   0   3   9     2976.57     3003.30     52.82 o 
   1   3   9       30.77       44.87      8.91 o 
   2   3   9    10458.31    10297.25    115.87 o 
   3   3   9       16.57       19.36     14.26 o 
   4   3   9      319.12      356.90     26.32 o 
   5   3   9        5.26      -19.40     14.93 o 
   6   3   9      558.37      550.92     45.90 o 
   7   3   9       16.43       -9.19     24.44 o 
  -7   4   9      318.46      439.47     85.85 o 
  -6   4   9      323.22      357.44     34.76 o 
  -5   4   9       24.47       25.88     13.59 o 
  -4   4   9     2101.90     2177.15     42.01 o 
  -3   4   9      807.85      825.57     25.43 o 
  -2   4   9     1851.91     1718.10     23.86 o 
  -1   4   9     1862.48     1850.92     27.00 o 
   0   4   9     1051.95      976.62     20.69 o 
   1   4   9      495.07      484.28     15.68 o 
   2   4   9     3930.51     3698.17     61.86 o 
   3   4   9       32.32       34.19     14.01 o 
   4   4   9       36.14       16.44     14.79 o 
   5   4   9      381.48      451.50     38.89 o 
   6   4   9      164.75      188.54     36.04 o 
  -7   5   9       16.27       12.41     21.52 o 
  -6   5   9       87.32       46.19     21.45 o 
  -5   5   9       17.16        1.74     14.94 o 
  -4   5   9     1086.00     1096.70     47.57 o 
  -3   5   9     1456.35     1529.27     34.43 o 
  -2   5   9      606.74      631.56     18.14 o 
  -1   5   9     1709.27     1626.82     24.39 o 
   0   5   9     5614.03     5590.89     83.66 o 
   1   5   9       40.26       64.95      9.81 o 
   2   5   9       70.47       72.44     12.43 o 
   3   5   9      379.33      399.58     25.17 o 
   4   5   9      286.06      311.25     32.17 o 
   5   5   9      352.14      351.55     40.50 o 
   6   5   9       69.78       53.20     27.68 o 
  -7   6   9       53.74       52.53     25.07 o 
  -6   6   9       62.74       60.51     25.77 o 
  -5   6   9     1699.62     1779.46     52.04 o 
  -4   6   9      836.06      803.12     33.97 o 
  -3   6   9      611.29      622.92     34.01 o 
  -2   6   9      889.69      905.06     31.31 o 
  -1   6   9     2775.49     2726.60     60.26 o 
   0   6   9       69.70       69.61      9.87 o 
   1   6   9     1143.02     1063.30     28.33 o 
   2   6   9      190.32      162.76     14.99 o 
   3   6   9     1035.54     1087.44     38.78 o 
   4   6   9       15.52       23.59     19.96 o 
   5   6   9        7.84      -18.29     20.97 o 
   6   6   9        4.08       -5.99     26.16 o 
  -6   7   9        0.38        4.30     19.31 o 
  -5   7   9      129.73      122.42     20.94 o 
  -4   7   9      200.10      182.15     27.22 o 
  -3   7   9      703.29      676.81     30.39 o 
  -2   7   9      183.45      210.48     31.69 o 
  -1   7   9     1856.37     1853.58     52.86 o 
   0   7   9      256.45      284.89     18.48 o 
   1   7   9     2202.78     2143.02     46.32 o 
   2   7   9      437.92      414.50     21.50 o 
   3   7   9       19.35        3.67     16.98 o 
   4   7   9      231.58      288.00     34.39 o 
   5   7   9     1031.66     1044.54    135.84 o 
   6   7   9       10.71      -15.34     26.87 o 
  -6   8   9      171.97      181.84     58.33 o 
  -5   8   9      110.19      120.51     21.44 o 
  -4   8   9      324.03      342.51     26.70 o 
  -3   8   9      833.19      812.27     34.66 o 
  -2   8   9     1001.56      961.66     35.56 o 
  -1   8   9        2.36       -8.15      9.63 o 
   0   8   9      633.48      603.31     24.47 o 
   1   8   9     1245.69     1192.85     32.89 o 
   2   8   9      476.76      471.17     24.02 o 
   3   8   9        0.97      -17.57     13.26 o 
   4   8   9      200.37      174.05     30.56 o 
   5   8   9       19.37      -31.45     20.96 o 
   6   8   9       25.59       22.48     39.92 o 
  -6   9   9      219.19      196.69     36.46 o 
  -5   9   9      122.26      129.48     28.05 o 
  -4   9   9      395.74      408.15     30.12 o 
  -3   9   9      303.50      340.12     25.52 o 
  -2   9   9      113.66      102.93     17.41 o 
  -1   9   9      291.81      317.51     24.38 o 
   0   9   9      670.94      693.44     31.99 o 
   1   9   9      292.94      297.54     20.39 o 
   2   9   9      231.05      232.53     24.38 o 
   3   9   9      217.02      212.44     25.79 o 
   4   9   9      269.68      255.96     35.08 o 
   5   9   9       61.31       52.60     29.74 o 
  -5  10   9      206.83      181.37     26.66 o 
  -4  10   9      405.13      425.54     31.48 o 
  -3  10   9        2.15        9.69     15.14 o 
  -2  10   9       63.11       72.33     21.08 o 
  -1  10   9      412.97      352.24     26.40 o 
   0  10   9      174.64      196.97     26.60 o 
   1  10   9        9.30        5.96     19.27 o 
   2  10   9     1805.97     1744.90     54.45 o 
   3  10   9      133.01      146.61     23.79 o 
   4  10   9        6.84        1.97     24.24 o 
   5  10   9        2.53      -44.76     29.84 o 
  -5  11   9       52.02       12.80     24.49 o 
  -4  11   9       16.91        7.53     15.90 o 
  -3  11   9       98.62      125.16     22.01 o 
  -2  11   9        1.79       -4.64     22.48 o 
  -1  11   9      748.89      797.49     57.17 o 
   0  11   9      105.96      124.52     20.98 o 
   1  11   9      326.01      352.17     37.74 o 
   2  11   9       90.67      119.81     23.01 o 
   3  11   9      210.63      158.92     26.40 o 
   4  11   9       24.43       40.91     28.74 o 
  -4  12   9        7.41       -2.58     21.77 o 
  -3  12   9      743.04      732.40     50.99 o 
  -2  12   9       61.19       58.69     23.75 o 
  -1  12   9      185.77      157.03     28.30 o 
   0  12   9        3.24      -12.62     21.48 o 
   1  12   9      776.55      845.23     54.52 o 
   2  12   9      149.35      142.40     33.02 o 
   3  12   9       25.15       39.91     22.47 o 
  -3  13   9        2.15       -5.29     22.89 o 
  -2  13   9      360.85      343.50     39.58 o 
  -1  13   9      612.33      584.45     69.76 o 
   0  13   9       86.40      150.27     33.98 o 
   1  13   9      684.62      689.90     62.40 o 
   2  13   9      180.32      224.53     38.77 o 
  -2  14   9       18.19       51.55     44.96 o 
  -1  14   9       30.08       93.02     46.51 o 
   0  14   9      184.20      188.75     53.87 o 
   1  14   9        9.46       11.48     27.55 o 
  -6   0  10      453.60      492.99     52.32 o 
  -4   0  10     2771.52     2699.63     66.66 o 
  -2   0  10      206.93      199.87     18.99 o 
   0   0  10     3948.31     3932.26    103.87 o 
   2   0  10     3513.77     3428.43    102.71 o 
   4   0  10      174.47      241.45     41.47 o 
   6   0  10      647.81      624.37     66.27 o 
  -7   1  10       23.34       23.59     21.57 o 
  -6   1  10       90.14       73.21     24.80 o 
  -5   1  10      284.46      252.28     28.14 o 
  -4   1  10      234.77      262.36     15.35 o 
  -3   1  10      108.69      114.79      9.11 o 
  -2   1  10      871.61      914.22     18.59 o 
  -1   1  10      135.33      110.48     10.31 o 
   0   1  10    12646.98    13164.82    131.76 o 
   1   1  10      325.78      278.36     48.83 o 
   2   1  10      732.18      810.99     36.72 o 
   3   1  10      962.08      951.39     35.45 o 
   4   1  10      526.51      548.09     32.45 o 
   5   1  10      453.10      476.10     35.95 o 
   6   1  10      400.22      369.05     32.40 o 
   7   1  10        0.51       -8.85     16.81 o 
  -7   2  10       58.20       46.12     33.33 o 
  -6   2  10      141.47      160.39     20.74 o 
  -5   2  10     1012.84     1040.83     43.44 o 
  -4   2  10     1719.50     1723.70     98.15 o 
  -3   2  10      747.74      687.08     18.19 o 
  -2   2  10       15.70       18.44      6.88 o 
  -1   2  10      997.14      924.53     38.96 o 
   0   2  10      352.28      349.37     16.72 o 
   1   2  10     5283.87     5147.04     69.33 o 
   2   2  10      273.70      279.49     18.95 o 
   3   2  10      419.07      368.49     23.88 o 
   4   2  10        1.32      -16.01     11.64 o 
   5   2  10       22.16       18.78     20.33 o 
   6   2  10      105.68      118.67     30.01 o 
   7   2  10       28.98      -26.06     26.42 o 
  -7   3  10       47.28       67.44     36.43 o 
  -6   3  10        3.65        6.93     17.83 o 
  -5   3  10     1399.43     1303.37     41.29 o 
  -4   3  10      339.87      289.84     17.79 o 
  -3   3  10      277.82      283.21     16.17 o 
  -2   3  10      856.22      843.33     20.14 o 
  -1   3  10     1353.86     1182.64     23.42 o 
   0   3  10       49.07       34.02      7.26 o 
   1   3  10     4975.31     4882.43     59.00 o 
   2   3  10       99.23      109.52     13.61 o 
   3   3  10     1840.40     1884.23     46.71 o 
   4   3  10       21.72       30.85     16.60 o 
   5   3  10      814.05      821.03     40.13 o 
   6   3  10        0.32        7.53     23.72 o 
  -7   4  10      297.07      288.96     36.24 o 
  -6   4  10      115.87      164.70     27.26 o 
  -5   4  10       31.95       27.32     16.29 o 
  -4   4  10       21.34       22.37     10.75 o 
  -3   4  10     2600.58     2477.54     47.89 o 
  -2   4  10     1379.51     1382.57     49.78 o 
  -1   4  10      380.17      429.56     14.51 o 
   0   4  10       42.02       52.47     16.64 o 
   1   4  10     7572.82     7549.93     65.88 o 
   2   4  10      807.98      852.63     30.95 o 
   3   4  10        2.13        2.30     12.98 o 
   4   4  10       15.71       -1.59     14.64 o 
   5   4  10      264.28      200.22     49.22 o 
   6   4  10      101.80      106.29     31.36 o 
  -7   5  10        6.31        7.07     20.19 o 
  -6   5  10      275.39      321.49     37.79 o 
  -5   5  10      176.61      137.39     23.69 o 
  -4   5  10       24.23        5.70     14.15 o 
  -3   5  10       72.84       98.91     13.28 o 
  -2   5  10     2812.04     2879.84     45.92 o 
  -1   5  10       94.31       85.00      9.53 o 
   0   5  10      327.71      322.40     20.50 o 
   1   5  10     1318.04     1306.66     27.26 o 
   2   5  10     1548.71     1575.60     36.82 o 
   3   5  10        1.82        9.68     14.42 o 
   4   5  10      137.87      141.87     22.17 o 
   5   5  10      156.46      208.74     33.84 o 
   6   5  10      706.75      807.32    119.76 o 
  -7   6  10       74.99       84.47     26.84 o 
  -6   6  10      231.33      219.12     31.18 o 
  -5   6  10      130.90       98.80     19.62 o 
  -4   6  10     1811.28     1817.79     49.13 o 
  -3   6  10      235.91      240.62     19.99 o 
  -2   6  10     1390.27     1406.20     45.65 o 
  -1   6  10      129.74      132.18     11.39 o 
   0   6  10      462.72      475.70     17.55 o 
   1   6  10        3.53       -9.31      9.26 o 
   2   6  10     1347.51     1330.09     35.20 o 
   3   6  10      100.20      127.22     23.87 o 
   4   6  10       85.07       80.89     25.21 o 
   5   6  10       50.42       25.61     25.24 o 
   6   6  10       68.62       54.07     28.49 o 
  -6   7  10        1.07       10.25     18.19 o 
  -5   7  10       82.79       69.06     23.22 o 
  -4   7  10     1004.19     1022.19     39.04 o 
  -3   7  10     1128.29     1088.33     54.73 o 
  -2   7  10      309.39      371.83     23.51 o 
  -1   7  10      199.25      180.54     15.55 o 
   0   7  10     5689.03     5395.93     59.44 o 
   1   7  10     1795.04     1746.51     40.61 o 
   2   7  10       21.30       28.52     12.00 o 
   3   7  10      179.59      173.94     27.39 o 
   4   7  10      698.83      723.87     51.55 o 
   5   7  10       73.99      115.28     39.14 o 
   6   7  10       83.11       11.63     40.69 o 
  -6   8  10       24.33       46.54     22.57 o 
  -5   8  10      620.40      570.03     34.82 o 
  -4   8  10      487.74      436.10     47.34 o 
  -3   8  10      351.57      294.30     23.92 o 
  -2   8  10      198.02      205.44     20.79 o 
  -1   8  10     2659.01     2734.09     66.85 o 
   0   8  10       42.17       24.10     12.31 o 
   1   8  10      180.35      184.25     18.12 o 
   2   8  10      349.61      361.78     22.16 o 
   3   8  10      557.62      522.05     92.43 o 
   4   8  10       17.58        9.41     21.78 o 
   5   8  10        0.80       17.87     27.26 o 
  -6   9  10      134.12      179.06     45.73 o 
  -5   9  10      154.20      157.26     23.90 o 
  -4   9  10       66.75       77.31     19.21 o 
  -3   9  10      920.05      869.18     37.41 o 
  -2   9  10       36.18       48.58     15.81 o 
  -1   9  10      405.88      417.79     32.95 o 
   0   9  10        1.76       -7.63     13.05 o 
   1   9  10     1727.51     1747.19     41.46 o 
   2   9  10       40.18       43.56     17.50 o 
   3   9  10      260.73      279.24     27.93 o 
   4   9  10      225.75      113.20     39.53 o 
   5   9  10      205.90      202.45     39.44 o 
  -5  10  10       92.95       73.11     21.58 o 
  -4  10  10       41.11       27.62     17.60 o 
  -3  10  10     1036.46     1043.74     42.63 o 
  -2  10  10      141.24      152.46     27.63 o 
  -1  10  10        5.35       16.80     40.31 o 
   0  10  10      337.73      311.38     25.94 o 
   1  10  10     1149.57     1140.26     55.62 o 
   2  10  10      108.86       77.94     21.12 o 
   3  10  10       64.44      110.16     23.27 o 
   4  10  10       31.69       34.25     27.52 o 
  -5  11  10      156.69      138.82     31.20 o 
  -4  11  10       15.08       13.84     17.79 o 
  -3  11  10        4.75        6.91     20.19 o 
  -2  11  10      882.73      907.35     50.34 o 
  -1  11  10      136.76      199.00     43.41 o 
   0  11  10      185.52      183.14     23.38 o 
   1  11  10       62.74       18.66     22.68 o 
   2  11  10     1084.94     1120.32     62.73 o 
   3  11  10       35.32        0.26     18.16 o 
   4  11  10       57.28       43.25     30.23 o 
  -4  12  10       49.30       37.99     29.12 o 
  -3  12  10      139.67      134.61     31.54 o 
  -2  12  10      436.09      484.19     62.79 o 
  -1  12  10        2.05      -11.19     16.56 o 
   0  12  10      290.70      358.57     41.21 o 
   1  12  10       71.32       53.86     26.52 o 
   2  12  10      282.56      281.59     38.66 o 
   3  12  10       35.44        1.62     23.31 o 
  -3  13  10      121.15      146.08     32.19 o 
  -2  13  10       31.49       73.22     26.29 o 
  -1  13  10      136.57      137.97     49.22 o 
   0  13  10     1009.73     1059.22     91.08 o 
   1  13  10        1.23        3.73     33.72 o 
   2  13  10       61.60       46.75     48.64 o 
  -1  14  10      168.96      220.91     55.81 o 
   0  14  10       93.00       62.40     44.18 o 
  -7   0  11       53.40       29.07     32.56 o 
  -5   0  11     1994.21     1972.50     58.38 o 
  -3   0  11      247.38      260.11     36.63 o 
  -1   0  11    10662.35    11203.68    148.24 o 
   1   0  11      601.05      539.49     43.80 o 
   3   0  11      118.80      118.60     32.56 o 
   5   0  11      185.54      248.04     47.28 o 
   7   0  11       63.83      103.09     42.63 o 
  -7   1  11      146.05      121.55     28.71 o 
  -6   1  11       26.95        7.11     49.41 o 
  -5   1  11       76.58      128.67     17.34 o 
  -4   1  11     1686.32     1646.46     35.58 o 
  -3   1  11     1046.91     1093.10     26.80 o 
  -2   1  11      183.22      230.43     11.99 o 
  -1   1  11     7994.58     8037.70     84.52 o 
   0   1  11     2410.31     2186.59     79.28 o 
   1   1  11      709.72      703.73     73.83 o 
   2   1  11      251.03      214.04     23.28 o 
   3   1  11      735.92      702.18     33.00 o 
   4   1  11     2480.94     2314.74     59.81 o 
   5   1  11      663.09      615.67     34.98 o 
   6   1  11       32.83        4.55     29.44 o 
  -7   2  11      116.59       83.71     36.43 o 
  -6   2  11      425.25      430.97     29.25 o 
  -5   2  11       14.51       12.43     12.78 o 
  -4   2  11      720.00      688.37     29.11 o 
  -3   2  11     1666.38     1595.52     27.62 o 
  -2   2  11       43.15       31.85      9.57 o 
  -1   2  11      633.85      640.00     18.14 o 
   0   2  11     1627.66     1650.47     26.66 o 
   1   2  11     3168.98     2951.40     51.98 o 
   2   2  11        3.32        6.35     10.94 o 
   3   2  11     1207.97     1285.31     36.51 o 
   4   2  11      108.48      114.02     24.23 o 
   5   2  11      444.99      467.37     32.01 o 
   6   2  11       38.41       50.04     26.04 o 
  -7   3  11        2.07       -6.20     29.84 o 
  -6   3  11      920.16      941.85    138.17 o 
  -5   3  11       14.14       25.37     14.00 o 
  -4   3  11      732.42      691.84     29.96 o 
  -3   3  11       83.94       92.74     11.97 o 
  -2   3  11     6162.51     6081.14     75.87 o 
  -1   3  11      558.29      571.79     17.98 o 
   0   3  11      773.54      751.94     25.51 o 
   1   3  11      172.11      177.60     17.20 o 
   2   3  11     1594.72     1632.18     37.16 o 
   3   3  11      107.07      106.78     17.35 o 
   4   3  11     1352.90     1353.29     57.85 o 
   5   3  11       91.01       80.95     20.84 o 
   6   3  11      121.34      189.99     34.50 o 
  -7   4  11      257.51      250.96     35.08 o 
  -6   4  11      435.86      454.33     38.46 o 
  -5   4  11      199.22      183.40     29.07 o 
  -4   4  11      164.65      178.75     18.91 o 
  -3   4  11      831.39      840.35     32.05 o 
  -2   4  11      243.23      335.65     26.12 o 
  -1   4  11      160.90      180.49     11.05 o 
   0   4  11     5012.97     5020.25     53.18 o 
   1   4  11      732.01      750.71     22.44 o 
   2   4  11       91.12       82.26     17.29 o 
   3   4  11       25.68        0.25     12.63 o 
   4   4  11       16.61        5.16     16.69 o 
   5   4  11      344.35      306.53     35.74 o 
   6   4  11      171.97      217.64     35.74 o 
  -7   5  11      142.78      146.29     31.50 o 
  -6   5  11      140.65      133.06     31.97 o 
  -5   5  11       62.06       71.31     20.83 o 
  -4   5  11      426.72      379.55     21.83 o 
  -3   5  11      281.15      293.60     18.36 o 
  -2   5  11       77.48       69.64     11.91 o 
  -1   5  11     4442.10     4338.15    116.10 o 
   0   5  11     3126.48     3053.08     48.53 o 
   1   5  11      491.32      468.08     18.42 o 
   2   5  11       27.24       18.30     13.70 o 
   3   5  11      607.39      638.55     32.77 o 
   4   5  11      795.97      869.31     39.95 o 
   5   5  11      493.45      541.09     45.91 o 
   6   5  11        0.44       25.11     28.34 o 
  -7   6  11       11.47        7.68     21.91 o 
  -6   6  11       57.26       74.64     38.56 o 
  -5   6  11     1585.66     1528.60     61.11 o 
  -4   6  11       48.27       26.92     14.90 o 
  -3   6  11      391.13      401.72     21.95 o 
  -2   6  11      591.34      548.63     40.25 o 
  -1   6  11      644.41      632.83     27.22 o 
   0   6  11       30.92       29.09      9.86 o 
   1   6  11     1763.19     1739.53     37.66 o 
   2   6  11        2.27       11.60     11.59 o 
   3   6  11      252.80      297.67     24.86 o 
   4   6  11       57.68       40.74     28.10 o 
   5   6  11       58.37       55.18     28.77 o 
   6   6  11       47.35       74.43     33.23 o 
  -6   7  11        7.97       -4.89     18.44 o 
  -5   7  11      274.83      238.94     31.08 o 
  -4   7  11      122.79      167.15     20.75 o 
  -3   7  11       75.61       78.89     27.55 o 
  -2   7  11      529.73      523.96     27.28 o 
  -1   7  11     3957.16     3965.63    112.54 o 
   0   7  11       62.88       93.12     11.96 o 
   1   7  11      483.77      471.02     22.97 o 
   2   7  11      901.65      931.27     31.62 o 
   3   7  11      164.06      171.21     28.09 o 
   4   7  11      144.92      106.96     28.76 o 
   5   7  11      613.57      593.03     49.59 o 
   6   7  11        1.58      -52.32     34.88 o 
  -6   8  11      343.51      306.69     37.20 o 
  -5   8  11      306.08      343.63     33.10 o 
  -4   8  11       70.56       95.21     20.16 o 
  -3   8  11       85.58       66.24     16.53 o 
  -2   8  11     1069.31     1044.28     38.00 o 
  -1   8  11       61.83       52.79     14.96 o 
   0   8  11     1946.86     1933.52     49.90 o 
   1   8  11      944.70      954.71     31.47 o 
   2   8  11       27.68       19.85     12.27 o 
   3   8  11       30.35       16.19     20.19 o 
   4   8  11       25.42        4.34     22.71 o 
   5   8  11        2.25       38.42     28.21 o 
  -5   9  11       98.02       81.62     21.38 o 
  -4   9  11       38.37       62.77     18.52 o 
  -3   9  11      108.65       99.77     18.88 o 
  -2   9  11      518.41      534.32     30.81 o 
  -1   9  11       99.75       72.66     19.78 o 
   0   9  11     1304.65     1245.55     41.99 o 
   1   9  11      168.89      176.04     18.30 o 
   2   9  11      673.17      618.59     40.38 o 
   3   9  11      126.33      130.28     22.67 o 
   4   9  11      610.66      637.74     50.26 o 
   5   9  11       18.68       47.28     44.18 o 
  -5  10  11       66.59       67.99     21.60 o 
  -4  10  11      609.55      645.73     63.94 o 
  -3  10  11       10.72       12.64     15.86 o 
  -2  10  11      134.91      106.06     23.62 o 
  -1  10  11      653.69      680.97     42.38 o 
   0  10  11     1077.13     1037.09     88.05 o 
   1  10  11       67.53       55.19     24.50 o 
   2  10  11      284.60      283.33     28.47 o 
   3  10  11      146.26      138.07     25.41 o 
   4  10  11        9.21      -33.93     22.62 o 
  -4  11  11        8.41      -13.04     15.87 o 
  -3  11  11      351.26      436.08     40.37 o 
  -2  11  11      107.77      123.36     28.49 o 
  -1  11  11      434.82      528.62     44.18 o 
   0  11  11      295.91      314.04     32.86 o 
   1  11  11      209.44      195.78     33.65 o 
   2  11  11        8.63       -5.81     58.33 o 
   3  11  11      248.15      242.29     29.70 o 
   4  11  11       34.72      -21.55     31.78 o 
  -4  12  11       23.74       77.51     49.22 o 
  -3  12  11      135.12      103.29     30.17 o 
  -2  12  11       74.07       60.29     24.58 o 
  -1  12  11       49.27       49.60     23.46 o 
   0  12  11        2.32       -8.14     29.46 o 
   1  12  11      501.44      442.41     44.26 o 
   2  12  11      102.87      106.30     31.65 o 
   3  12  11        0.79        3.36     22.18 o 
  -3  13  11       76.87       41.00     49.22 o 
  -2  13  11      310.64      367.34     40.71 o 
  -1  13  11      536.39      683.67     76.35 o 
   0  13  11        0.57      -13.95     28.29 o 
   1  13  11      212.79      234.84     39.33 o 
   2  13  11       81.70       73.81     32.16 o 
  -6   0  12      562.92      534.07     57.75 o 
  -4   0  12     2587.60     2729.42    152.70 o 
  -2   0  12      700.72      685.52     31.84 o 
   0   0  12     6804.82     7037.36    112.36 o 
   2   0  12      496.50      598.79     49.61 o 
   4   0  12       15.31        9.23     20.95 o 
   6   0  12      246.39      187.20     51.16 o 
  -7   1  12       48.48       39.80     24.93 o 
  -6   1  12      441.63      451.22     48.64 o 
  -5   1  12      143.80      150.54     24.44 o 
  -4   1  12      640.50      661.90     23.86 o 
  -3   1  12      257.36      240.31     17.96 o 
  -2   1  12     1349.58     1239.86     28.91 o 
  -1   1  12     5135.32     5230.28     53.70 o 
   0   1  12     6700.35     7032.74    222.36 o 
   1   1  12      221.04      224.40     33.72 o 
   2   1  12      446.01      442.28     32.88 o 
   3   1  12      583.27      632.94     50.58 o 
   4   1  12     1750.09     1644.81     52.58 o 
   5   1  12      318.97      305.14     28.56 o 
   6   1  12      220.02      155.60     35.94 o 
  -7   2  12       42.19       -1.16     31.39 o 
  -6   2  12       31.05       -1.73     24.71 o 
  -5   2  12      749.82      802.51     34.21 o 
  -4   2  12     1043.05      993.54     35.60 o 
  -3   2  12      174.13      218.80     14.71 o 
  -2   2  12        7.51       13.94      7.04 o 
  -1   2  12     1615.96     1627.07     28.58 o 
   0   2  12      127.67      125.25     11.70 o 
   1   2  12      899.87      862.14     36.50 o 
   2   2  12      536.68      510.15     33.68 o 
   3   2  12       65.74       51.94     15.09 o 
   4   2  12      196.28      225.20     27.40 o 
   5   2  12       70.03      132.34     22.39 o 
   6   2  12       54.42       36.67     25.03 o 
  -7   3  12      230.11      270.13     50.77 o 
  -6   3  12       34.33       48.56     21.63 o 
  -5   3  12      615.81      607.56     31.58 o 
  -4   3  12      140.97      115.69     16.69 o 
  -3   3  12     1044.28      972.65     37.88 o 
  -2   3  12       29.04       33.38      8.46 o 
  -1   3  12     7452.25     7305.60     69.57 o 
   0   3  12        0.17       -0.80      7.24 o 
   1   3  12      982.40     1001.42     31.45 o 
   2   3  12      103.56      126.09     19.75 o 
   3   3  12     1812.87     1702.61     61.03 o 
   4   3  12       33.16       20.05     16.45 o 
   5   3  12      892.01      822.93     42.30 o 
   6   3  12       20.26       54.89     27.58 o 
  -7   4  12      272.00      219.12     34.31 o 
  -6   4  12       91.10       64.98     22.53 o 
  -5   4  12      455.78      495.91     29.61 o 
  -4   4  12      273.89      241.60     37.24 o 
  -3   4  12      547.74      556.30     23.55 o 
  -2   4  12       50.91       40.04      9.70 o 
  -1   4  12     1305.16     1339.79     30.50 o 
   0   4  12     3101.70     3242.89     50.12 o 
   1   4  12     3986.25     3896.34     64.22 o 
   2   4  12       12.13        7.74     13.07 o 
   3   4  12      755.88      722.88     38.35 o 
   4   4  12        2.93       13.07     17.26 o 
   5   4  12      209.64      210.53     33.56 o 
   6   4  12       18.88       13.99     26.98 o 
  -7   5  12       19.74        7.93     23.10 o 
  -6   5  12      496.22      421.75     38.50 o 
  -5   5  12      405.16      436.52     43.60 o 
  -4   5  12      152.45      139.97     19.44 o 
  -3   5  12        9.09       15.71     15.05 o 
  -2   5  12     5062.80     4927.39    112.94 o 
  -1   5  12     1311.42     1318.26     31.26 o 
   0   5  12     1592.42     1614.25     45.66 o 
   1   5  12      731.45      760.40     23.27 o 
   2   5  12     1118.55     1045.25     44.67 o 
   3   5  12      848.57      832.41     37.12 o 
   4   5  12      334.23      337.47     29.76 o 
   5   5  12      103.65      128.28     41.08 o 
   6   5  12      380.05      280.37     41.32 o 
  -6   6  12      314.95      280.63     35.94 o 
  -5   6  12       89.97      141.97     26.84 o 
  -4   6  12     1197.67     1172.14     41.43 o 
  -3   6  12       23.79       34.88     12.71 o 
  -2   6  12       13.01        6.69     11.10 o 
  -1   6  12      381.44      416.60     18.65 o 
   0   6  12     1191.09     1139.46     32.82 o 
   1   6  12        5.13      -12.46      9.43 o 
   2   6  12      290.68      312.13     20.95 o 
   3   6  12       35.29       28.72     17.01 o 
   4   6  12      148.12      135.87     29.73 o 
   5   6  12        0.32      -22.09     22.81 o 
   6   6  12       25.04       17.44     36.43 o 
  -6   7  12      103.34      120.74     48.06 o 
  -5   7  12      170.45      160.48     73.25 o 
  -4   7  12      616.37      675.40     44.43 o 
  -3   7  12      271.65      274.91     23.62 o 
  -2   7  12     1074.82     1107.43     61.35 o 
  -1   7  12      423.78      441.98     25.17 o 
   0   7  12     2778.98     2819.94     51.31 o 
   1   7  12        4.96       -6.65     11.80 o 
   2   7  12      203.50      205.38     19.06 o 
   3   7  12      217.03      208.44     31.93 o 
   4   7  12     1174.64     1221.22     79.45 o 
   5   7  12       49.33       -6.02     25.33 o 
  -6   8  12       78.55       71.21     26.71 o 
  -5   8  12      737.15      792.42     50.94 o 
  -4   8  12      276.43      287.55     26.83 o 
  -3   8  12      384.27      340.68     26.46 o 
  -2   8  12      169.17      198.50     41.31 o 
  -1   8  12     1862.22     1746.55     47.06 o 
   0   8  12      244.18      266.58     35.28 o 
   1   8  12       13.34       -2.62     20.53 o 
   2   8  12        2.03        2.36     12.77 o 
   3   8  12      255.37      251.60     34.90 o 
   4   8  12       24.95       15.76     25.22 o 
   5   8  12       13.52       -8.96     26.99 o 
  -5   9  12      208.22      275.88     63.17 o 
  -4   9  12       88.23       95.38     21.06 o 
  -3   9  12      328.80      332.01     60.72 o 
  -2   9  12      541.41      593.84     32.26 o 
  -1   9  12     1212.49     1272.91     56.20 o 
   0   9  12      211.48      248.17     62.40 o 
   1   9  12      366.23      399.92     23.67 o 
   2   9  12       77.75       58.03     21.72 o 
   3   9  12      717.01      730.15     50.26 o 
   4   9  12       21.61      -23.89     24.37 o 
   5   9  12      200.48      199.99     56.20 o 
  -5  10  12       10.10       -7.45     20.93 o 
  -4  10  12      143.60      136.46     23.65 o 
  -3  10  12      332.87      392.94     30.33 o 
  -2  10  12      114.38      111.46     25.81 o 
  -1  10  12      175.75      169.50     59.69 o 
   0  10  12        2.07       12.63     17.96 o 
   1  10  12      951.08      856.31     39.05 o 
   2  10  12       97.67       73.24     20.95 o 
   3  10  12       32.94       26.62     22.96 o 
   4  10  12        1.17      -52.90     35.27 o 
  -4  11  12       38.53       34.65     20.61 o 
  -3  11  12        5.39       20.49     22.29 o 
  -2  11  12      615.27      616.04     44.58 o 
  -1  11  12      372.93      388.45     37.56 o 
   0  11  12       89.79      119.10     24.95 o 
   1  11  12       25.41       58.35     25.27 o 
   2  11  12      717.25      734.98     52.91 o 
   3  11  12      106.30       90.57     25.48 o 
  -3  12  12      109.48       86.65     28.20 o 
  -2  12  12       47.29       47.64     24.43 o 
  -1  12  12      131.04      175.95     30.73 o 
   0  12  12       82.54       32.56     33.33 o 
   1  12  12       13.04      -21.32     27.52 o 
   2  12  12       36.49       31.94     32.56 o 
   3  12  12        2.84      -21.04     20.59 o 
  -2  13  12      102.14      121.56     31.23 o 
  -1  13  12       27.37       23.25     34.88 o 
   0  13  12      486.46      411.60     64.34 o 
   1  13  12       68.36      100.77     41.86 o 
  -7   0  13       26.18       42.24     39.14 o 
  -5   0  13     4724.63     4865.14    150.76 o 
  -3   0  13      853.58      841.29     41.47 o 
  -1   0  13     6814.54     6649.72    109.10 o 
   1   0  13      576.32      588.33     48.83 o 
   3   0  13       77.46       34.11     29.07 o 
   5   0  13       95.88      129.06     44.57 o 
  -7   1  13      257.09      316.39     38.90 o 
  -6   1  13       17.80       43.02     22.47 o 
  -5   1  13       48.89       29.51     14.90 o 
  -4   1  13      234.43      235.22     16.46 o 
  -3   1  13      739.76      703.92     23.89 o 
  -2   1  13      801.46      747.66     24.83 o 
  -1   1  13     5465.17     5093.81    107.88 o 
   0   1  13     2228.79     2081.92     55.75 o 
   1   1  13      254.95      228.36     44.57 o 
   2   1  13      325.63      291.89     28.90 o 
   3   1  13     1708.75     1726.21     61.94 o 
   4   1  13     1134.52     1198.68     55.08 o 
   5   1  13      390.57      355.10     31.19 o 
   6   1  13       19.14       37.52     22.46 o 
  -7   2  13      104.92       95.73     42.63 o 
  -6   2  13      590.67      596.02     43.38 o 
  -5   2  13      146.01      139.32     34.03 o 
  -4   2  13       30.67       -3.18     12.53 o 
  -3   2  13      922.40      975.93     27.52 o 
  -2   2  13      235.24      242.08     19.08 o 
  -1   2  13       92.40      129.28     13.01 o 
   0   2  13     3173.20     3009.15     44.98 o 
   1   2  13     1229.52     1213.92     52.33 o 
   2   2  13        3.34       14.84     12.83 o 
   3   2  13       88.78       98.41     17.01 o 
   4   2  13       69.21      102.31     24.30 o 
   5   2  13      537.25      522.37     36.07 o 
   6   2  13       92.05       70.18     31.39 o 
  -7   3  13        0.57      -24.03     31.01 o 
  -6   3  13      969.13     1003.35     52.86 o 
  -5   3  13       63.14       46.75     15.96 o 
  -4   3  13      156.84      208.36     32.30 o 
  -3   3  13       13.15       19.02     11.61 o 
  -2   3  13     8294.19     8114.40     75.51 o 
  -1   3  13      198.97      203.89     14.15 o 
   0   3  13       72.38       57.36      9.33 o 
   1   3  13       31.18       48.12     13.50 o 
   2   3  13     1243.06     1143.09     37.89 o 
   3   3  13     1066.40     1033.16     44.69 o 
   4   3  13     1262.05     1177.51     45.03 o 
   5   3  13       19.33        1.27     16.42 o 
   6   3  13       77.81       68.24     29.14 o 
  -7   4  13      140.87      142.62     45.73 o 
  -6   4  13      519.68      485.14     40.39 o 
  -5   4  13       39.51       26.85     15.37 o 
  -4   4  13       60.51       77.64     17.24 o 
  -3   4  13        5.85        8.92     16.90 o 
  -2   4  13       18.37       21.90      9.15 o 
  -1   4  13     1081.55     1086.91     28.81 o 
   0   4  13     5392.19     5543.66     98.26 o 
   1   4  13     1217.44     1243.81     73.20 o 
   2   4  13      100.87      101.71     16.65 o 
   3   4  13       20.68       30.35     15.91 o 
   4   4  13        6.19       34.25     18.42 o 
   5   4  13      104.30       95.93     29.85 o 
   6   4  13       74.64       80.34     32.72 o 
  -7   5  13      228.64      257.31     37.79 o 
  -6   5  13       41.46       32.62     21.75 o 
  -5   5  13       75.88       87.89     22.50 o 
  -4   5  13      107.10      146.55     19.81 o 
  -3   5  13     1431.79     1400.53     52.42 o 
  -2   5  13       60.70       40.73     11.60 o 
  -1   5  13     2824.07     2921.31     68.64 o 
   0   5  13      731.22      699.60     22.58 o 
   1   5  13      516.86      509.52     31.61 o 
   2   5  13      177.69      212.28     21.79 o 
   3   5  13     1566.20     1565.47     49.49 o 
   4   5  13      823.49      765.45     39.87 o 
   5   5  13      297.52      267.32     38.07 o 
   6   5  13       23.80      -40.31     30.23 o 
  -6   6  13        1.00        8.72     20.95 o 
  -5   6  13      729.69      757.47     47.08 o 
  -4   6  13        6.98        2.62     16.28 o 
  -3   6  13      105.61       57.59     14.20 o 
  -2   6  13       43.40       73.11     21.04 o 
  -1   6  13     2104.90     2241.31     38.38 o 
   0   6  13      177.15      186.61     16.89 o 
   1   6  13       21.00       22.88     12.25 o 
   2   6  13      334.91      370.83     39.39 o 
   3   6  13      140.17      132.94     29.96 o 
   4   6  13       31.54       28.31     24.99 o 
   5   6  13      179.82      151.44     33.71 o 
  -6   7  13       14.96        6.29     19.85 o 
  -5   7  13      112.37      122.97     27.68 o 
  -4   7  13      118.34      122.17     38.95 o 
  -3   7  13      829.53      780.69     55.94 o 
  -2   7  13     1699.52     1681.96     78.54 o 
  -1   7  13     3038.58     3029.63     74.53 o 
   0   7  13      136.30      161.14     19.03 o 
   1   7  13       28.27       28.87     12.96 o 
   2   7  13      160.63      203.98     23.77 o 
   3   7  13      593.66      679.53     37.14 o 
   4   7  13      179.43      169.03     33.02 o 
   5   7  13      165.10      112.50     52.71 o 
  -6   8  13      333.09      219.75     50.00 o 
  -5   8  13      202.58      222.19     40.69 o 
  -4   8  13       68.11       63.90     29.84 o 
  -3   8  13       30.02       10.24     14.70 o 
  -2   8  13      182.77      197.69     24.67 o 
  -1   8  13       12.97        4.83     13.52 o 
   0   8  13     1021.18     1029.85     46.40 o 
   1   8  13       18.04       22.84     12.64 o 
   2   8  13       52.33       33.77     14.06 o 
   3   8  13        0.71        1.69     25.19 o 
   4   8  13        9.44      -12.73     23.22 o 
   5   8  13       87.02      150.38     52.71 o 
  -5   9  13       13.74       10.18     21.35 o 
  -4   9  13      229.97      190.08     25.70 o 
  -3   9  13       25.31       47.15     17.84 o 
  -2   9  13     2089.32     2039.53     81.36 o 
  -1   9  13        1.12       11.72     17.19 o 
   0   9  13      913.67      892.42     46.46 o 
   1   9  13       94.03       99.76     30.26 o 
   2   9  13      667.94      689.85     45.90 o 
   3   9  13        3.28        9.61     24.07 o 
   4   9  13      572.07      666.16     53.19 o 
  -5  10  13       50.85       53.10     34.49 o 
  -4  10  13      127.34      121.09     23.89 o 
  -3  10  13       19.98        5.79     16.72 o 
  -2  10  13      147.79      153.09     30.04 o 
  -1  10  13      209.65      229.61     29.57 o 
   0  10  13      900.45      913.16     54.84 o 
   1  10  13       19.44       22.26     16.41 o 
   2  10  13       16.20       -1.09     17.16 o 
   3  10  13       38.63       48.34     28.69 o 
   4  10  13       16.20        5.46     27.79 o 
  -4  11  13        1.92       24.85     18.99 o 
  -3  11  13      416.96      443.48     80.23 o 
  -2  11  13      237.63      289.66     34.82 o 
  -1  11  13      355.14      364.51     44.96 o 
   0  11  13       97.89       92.32     24.82 o 
   1  11  13      380.32      374.39     56.58 o 
   2  11  13      172.26      170.46     63.37 o 
   3  11  13      232.50      191.78     32.05 o 
  -3  12  13       40.76       38.25     25.98 o 
  -2  12  13        1.91       12.85     20.70 o 
  -1  12  13        5.94       31.80     21.75 o 
   0  12  13       19.76       63.95     38.37 o 
   1  12  13      161.41      161.23     47.28 o 
   2  12  13        1.82      -10.26     26.01 o 
  -2  13  13      241.67      254.32     53.29 o 
  -1  13  13      280.13      376.72     63.17 o 
   0  13  13       32.72       88.37     43.80 o 
   1  13  13       70.30       68.21     39.14 o 
  -6   0  14      737.91      780.56     70.54 o 
  -4   0  14      186.57      205.43     34.11 o 
  -2   0  14       33.87       43.32     16.85 o 
   0   0  14      526.58      513.15     34.79 o 
   2   0  14      429.10      454.23     50.77 o 
   4   0  14       10.03       10.23     23.77 o 
   6   0  14       23.49       22.79     24.44 o 
  -7   1  14       98.55       73.48     53.68 o 
  -6   1  14      220.61      256.07     33.98 o 
  -5   1  14      200.80      255.08     23.35 o 
  -4   1  14      742.52      762.36     26.58 o 
  -3   1  14      162.72      167.32     14.71 o 
  -2   1  14     3330.83     3314.66     52.10 o 
  -1   1  14     2305.70     2321.21     49.28 o 
   0   1  14     1435.93     1388.86     43.53 o 
   1   1  14      133.15      115.35     37.79 o 
   2   1  14      852.70      864.26     45.22 o 
   3   1  14        4.35      -24.89     19.45 o 
   4   1  14     1990.69     1973.28     71.65 o 
   5   1  14       56.89       59.90     21.94 o 
   6   1  14       70.25       62.56     24.87 o 
  -7   2  14       21.59       41.08     41.08 o 
  -6   2  14       61.44       58.62     24.16 o 
  -5   2  14      420.90      408.09     29.41 o 
  -4   2  14        8.01        4.87     12.99 o 
  -3   2  14        1.97        6.25      8.99 o 
  -2   2  14      195.56      203.61     16.15 o 
  -1   2  14      640.53      609.43     22.96 o 
   0   2  14      679.29      654.63     31.61 o 
   1   2  14        0.90      -11.61     11.24 o 
   2   2  14       71.95       62.92     25.64 o 
   3   2  14       32.50       18.54     15.06 o 
   4   2  14       26.51       51.94     20.01 o 
   5   2  14       28.32       41.43     21.06 o 
   6   2  14        2.76        1.30     23.93 o 
  -7   3  14      531.06      521.67     68.21 o 
  -6   3  14       19.53       12.29     16.45 o 
  -5   3  14      147.69      137.29     20.51 o 
  -4   3  14      546.92      512.86     29.94 o 
  -3   3  14     1968.33     1925.45     49.25 o 
  -2   3  14      752.73      755.62     26.31 o 
  -1   3  14     4397.25     4392.83     81.51 o 
   0   3  14      434.56      408.44     17.16 o 
   1   3  14     1686.72     1708.06     43.30 o 
   2   3  14        9.02        7.59     13.23 o 
   3   3  14      393.26      409.80     49.73 o 
   4   3  14       81.53       81.54     21.03 o 
   5   3  14      503.00      434.18     31.81 o 
   6   3  14        2.49      -10.74     24.30 o 
  -7   4  14      145.22      113.94     46.90 o 
  -6   4  14       22.40      -15.64     18.22 o 
  -5   4  14      154.48      165.09     22.53 o 
  -4   4  14     1360.12     1375.00     45.10 o 
  -3   4  14        4.03       13.73     12.69 o 
  -2   4  14       50.83       48.08     10.49 o 
  -1   4  14      165.94      160.77     14.90 o 
   0   4  14      406.66      434.26     21.68 o 
   1   4  14      852.65      889.63     34.03 o 
   2   4  14      256.02      274.82     27.52 o 
   3   4  14      619.95      544.23     49.35 o 
   4   4  14       31.85       45.42     20.10 o 
   5   4  14      134.93      146.34     31.99 o 
   6   4  14        1.83       42.24     36.82 o 
  -6   5  14      711.28      728.25    110.84 o 
  -5   5  14       73.27       80.14     23.74 o 
  -4   5  14      315.30      294.37     25.67 o 
  -3   5  14      430.65      434.71     27.02 o 
  -2   5  14     1961.20     1790.79     71.75 o 
  -1   5  14      959.23      961.33     29.46 o 
   0   5  14      915.28      932.48     29.88 o 
   1   5  14       11.08        5.90     10.02 o 
   2   5  14     1194.46     1100.33     40.10 o 
   3   5  14     1237.96     1246.54     52.28 o 
   4   5  14      309.45      328.53     30.80 o 
   5   5  14       11.34        8.11     29.26 o 
  -6   6  14      172.50      158.09     33.33 o 
  -5   6  14       51.01       44.00     19.87 o 
  -4   6  14      192.49      198.04     28.32 o 
  -3   6  14      608.76      605.17     31.77 o 
  -2   6  14      723.23      723.71     31.78 o 
  -1   6  14     1063.33     1064.09     50.65 o 
   0   6  14      175.71      171.58     18.71 o 
   1   6  14      287.26      333.05     21.47 o 
   2   6  14       18.91       10.94     16.70 o 
   3   6  14       13.86      -21.05     16.11 o 
   4   6  14       94.37       71.20     31.97 o 
   5   6  14       17.32      -45.99     36.82 o 
  -6   7  14       72.87      117.60     34.11 o 
  -5   7  14      242.26      332.71     66.27 o 
  -4   7  14      427.70      426.00     43.60 o 
  -3   7  14        6.82       -2.68     13.05 o 
  -2   7  14      663.39      731.22     47.08 o 
  -1   7  14      774.22      775.36     34.29 o 
   0   7  14     1437.99     1430.84     43.45 o 
   1   7  14      175.66      137.54     18.73 o 
   2   7  14      147.83      158.65     18.54 o 
   3   7  14      124.86      116.84     30.65 o 
   4   7  14      858.42      948.10     67.63 o 
   5   7  14       66.41       35.95     34.88 o 
  -5   8  14      506.36      538.60     45.33 o 
  -4   8  14       26.61       29.33     20.46 o 
  -3   8  14        1.16      -13.33     21.16 o 
  -2   8  14        0.40        0.87     13.99 o 
  -1   8  14      827.88      871.27     36.16 o 
   0   8  14       63.05       98.38     21.67 o 
   1   8  14      425.58      416.06     24.43 o 
   2   8  14      194.82      182.04     20.12 o 
   3   8  14       38.04        3.15     49.61 o 
   4   8  14      194.87      203.52     35.51 o 
   5   8  14       28.44      -20.93     37.98 o 
  -5   9  14      122.38       89.13     27.82 o 
  -4   9  14       38.91       66.83     24.25 o 
  -3   9  14      376.82      444.17     39.28 o 
  -2   9  14      384.39      403.80     28.85 o 
  -1   9  14     1097.71     1080.14    119.37 o 
   0   9  14      653.90      599.10     46.90 o 
   1   9  14      529.03      529.05     31.76 o 
   2   9  14       19.12        4.55     17.44 o 
   3   9  14      879.47      819.31     52.75 o 
   4   9  14        1.13      -36.92     24.61 o 
  -4  10  14       68.19       60.46     23.57 o 
  -3  10  14      155.63      136.62     23.44 o 
  -2  10  14      137.52      147.65     62.40 o 
  -1  10  14      411.22      467.13     72.67 o 
   0  10  14       14.42       33.21     19.75 o 
   1  10  14      277.09      258.51     31.10 o 
   2  10  14       43.59       27.26     28.08 o 
   3  10  14       55.58      -16.69     33.91 o 
   4  10  14        4.33      -21.90     28.63 o 
  -4  11  14       62.30       34.49     32.17 o 
  -3  11  14       78.81       80.41     25.71 o 
  -2  11  14      633.85      773.37     51.02 o 
  -1  11  14      255.36      262.22     50.19 o 
   0  11  14      181.31      216.07     29.95 o 
   1  11  14       76.83       74.41     39.14 o 
   2  11  14      408.10      435.62     45.08 o 
   3  11  14      292.03      232.15     40.56 o 
  -3  12  14       48.05       55.31     26.87 o 
  -2  12  14       43.87       29.59     24.55 o 
  -1  12  14      185.85      190.84     38.95 o 
   0  12  14       59.92       80.23     40.31 o 
   1  12  14      142.53       82.94     38.76 o 
   2  12  14        0.23       -9.69     28.68 o 
  -1  13  14       37.82       26.54     25.33 o 
   0  13  14       55.41       60.85     38.76 o 
  -7   0  15      126.79      184.48     50.77 o 
  -5   0  15      837.43      716.23     63.95 o 
  -3   0  15        6.42        0.35     26.35 o 
  -1   0  15     2390.38     2479.69     67.88 o 
   1   0  15      477.23      569.34     55.42 o 
   3   0  15      797.62      833.27     69.76 o 
   5   0  15       41.10       87.20     44.18 o 
  -7   1  15      137.60      118.57     33.50 o 
  -6   1  15       13.65        4.99     21.72 o 
  -5   1  15      273.02      299.29     38.66 o 
  -4   1  15      101.12      125.91     18.59 o 
  -3   1  15     5984.00     5659.30     73.42 o 
  -2   1  15      249.69      262.36     20.08 o 
  -1   1  15     1721.44     1745.07     40.05 o 
   0   1  15     1349.35     1278.31     41.64 o 
   1   1  15      177.52      162.57     26.04 o 
   2   1  15      124.08      113.11     25.97 o 
   3   1  15     3548.99     3528.75     92.86 o 
   4   1  15      193.07      236.91     32.50 o 
   5   1  15      215.47      235.05     30.37 o 
   6   1  15        3.89      -25.10     20.73 o 
  -7   2  15      201.79      294.16     57.75 o 
  -6   2  15      281.42      247.99     36.04 o 
  -5   2  15        1.31       -3.37     12.74 o 
  -4   2  15       49.47       58.12     24.85 o 
  -3   2  15      211.55      226.27     17.40 o 
  -2   2  15     1812.34     1888.71     40.82 o 
  -1   2  15      224.28      216.55     18.03 o 
   0   2  15     1266.73     1356.02     79.86 o 
   1   2  15       22.67       24.63     17.41 o 
   2   2  15      691.11      689.28     36.59 o 
   3   2  15        3.21       -3.95     14.35 o 
   4   2  15       37.00       52.11     18.87 o 
   5   2  15      136.24      154.00     32.74 o 
   6   2  15        6.97        1.12     25.84 o 
  -7   3  15       21.86      -12.79     36.04 o 
  -6   3  15      450.77      479.98     39.61 o 
  -5   3  15        6.60       13.08     15.93 o 
  -4   3  15       40.67       37.78     16.02 o 
  -3   3  15      106.20       85.19     17.17 o 
  -2   3  15     5950.67     5858.07     75.47 o 
  -1   3  15      410.51      408.41     19.91 o 
   0   3  15     1361.21     1341.02     42.73 o 
   1   3  15       16.89        8.42     13.59 o 
   2   3  15     3681.22     3666.08     71.38 o 
   3   3  15       69.20       76.57     17.23 o 
   4   3  15      309.66      319.95     29.80 o 
   5   3  15        9.70        6.90     22.77 o 
   6   3  15       39.12       69.37     40.31 o 
  -6   4  15      173.86      174.88     30.91 o 
  -5   4  15       36.40       13.01     16.71 o 
  -4   4  15       72.69       77.50     18.45 o 
  -3   4  15      326.46      351.28     25.33 o 
  -2   4  15      190.34      175.14     16.90 o 
  -1   4  15        5.10      -11.23     10.28 o 
   0   4  15     1242.75     1247.15     36.14 o 
   1   4  15      397.34      370.09     24.78 o 
   2   4  15       65.07       71.79     17.06 o 
   3   4  15      205.89      205.52     24.32 o 
   4   4  15      109.34      133.68     25.72 o 
   5   4  15       42.52       57.34     26.43 o 
  -6   5  15       13.84       17.59     22.18 o 
  -5   5  15       99.36      112.74     25.61 o 
  -4   5  15      536.72      552.94     32.80 o 
  -3   5  15     1600.80     1577.48     47.54 o 
  -2   5  15      649.34      669.01     31.71 o 
  -1   5  15     1438.38     1296.61     48.28 o 
   0   5  15      498.97      473.72     29.59 o 
   1   5  15      413.90      398.37     20.86 o 
   2   5  15      461.55      408.01     29.35 o 
   3   5  15     1161.05     1319.47     48.33 o 
   4   5  15      602.08      553.74     67.44 o 
   5   5  15      186.60      176.76     36.40 o 
  -6   6  15       22.10       39.08     23.40 o 
  -5   6  15      195.72      200.03     33.14 o 
  -4   6  15       27.83       18.12     18.21 o 
  -3   6  15        1.18        1.23     13.68 o 
  -2   6  15      300.26      278.05     31.84 o 
  -1   6  15      936.61      931.91     35.81 o 
   0   6  15       13.17        1.14     10.65 o 
   1   6  15       38.87       24.85     17.62 o 
   2   6  15       12.27        4.39     16.31 o 
   3   6  15       23.36       22.12     26.68 o 
   4   6  15       47.52       52.00     26.42 o 
   5   6  15       73.11       86.15     32.58 o 
  -6   7  15        2.08      -17.57     25.77 o 
  -5   7  15      335.20      325.01     36.97 o 
  -4   7  15      182.83      219.48     31.31 o 
  -3   7  15      664.79      669.90     42.20 o 
  -2   7  15      106.61       90.68     19.00 o 
  -1   7  15     1726.14     1653.88    103.38 o 
   0   7  15      361.46      371.39     35.60 o 
   1   7  15       58.09       58.83     17.41 o 
   2   7  15       25.99        4.65     15.84 o 
   3   7  15     1112.25     1141.40     97.56 o 
   4   7  15      155.36      117.84     38.37 o 
   5   7  15       28.87      100.38     46.51 o 
  -5   8  15       13.99      -23.68     19.71 o 
  -4   8  15       32.20       51.24     23.43 o 
  -3   8  15        0.28      -10.98     16.44 o 
  -2   8  15        2.00        7.33     17.18 o 
  -1   8  15       14.45       28.17     15.77 o 
   0   8  15       42.63       24.86     21.70 o 
   1   8  15        3.19      -14.47     19.52 o 
   2   8  15      104.89       89.55     17.90 o 
   3   8  15       11.36      -10.25     24.35 o 
   4   8  15        0.09        9.78     27.82 o 
  -5   9  15       20.01      -15.12     28.68 o 
  -4   9  15      511.38      586.10     44.92 o 
  -3   9  15      109.70      130.77     27.72 o 
  -2   9  15      664.75      673.57     35.98 o 
  -1   9  15       19.54       23.76     19.70 o 
   0   9  15      593.93      631.69     60.27 o 
   1   9  15       39.77       66.78     22.43 o 
   2   9  15      244.10      249.11     39.90 o 
   3   9  15        3.38      -27.67     22.43 o 
   4   9  15      404.00      351.71     68.02 o 
  -4  10  15       26.80       39.92     23.89 o 
  -3  10  15       16.55       23.92     18.10 o 
  -2  10  15        9.19       36.27     22.15 o 
  -1  10  15      162.73      183.30     28.86 o 
   0  10  15      314.73      317.20     34.16 o 
   1  10  15        1.84       -4.27     19.52 o 
   2  10  15       61.87        4.66     28.29 o 
   3  10  15        0.68      -27.81     25.99 o 
  -4  11  15        3.58      -17.44     32.56 o 
  -3  11  15      304.65      324.45     70.54 o 
  -2  11  15      266.19      279.75     35.54 o 
  -1  11  15       87.28       94.00     26.16 o 
   0  11  15      112.23      130.73     27.75 o 
   1  11  15      386.90      271.69     52.32 o 
   2  11  15      299.89      378.65     60.85 o 
   3  11  15      142.00       31.74     61.82 o 
  -2  12  15       64.37       65.92     28.32 o 
  -1  12  15        8.76       21.73     23.09 o 
   0  12  15        6.41       -1.55     31.01 o 
   1  12  15       31.56       75.58     38.37 o 
  -6   0  16      238.58      361.99     56.97 o 
  -4   0  16      719.47      619.68     75.38 o 
  -2   0  16      246.44      261.06     27.07 o 
   0   0  16       39.71       86.43     34.49 o 
   2   0  16      584.46      598.40     58.14 o 
   4   0  16        1.32      -24.04     24.12 o 
   6   0  16        5.86      -29.34     74.99 o 
  -7   1  16       34.50        8.90     34.69 o 
  -6   1  16      227.44      247.85     36.24 o 
  -5   1  16      621.13      539.19     32.07 o 
  -4   1  16      799.57      751.01     34.58 o 
  -3   1  16      333.21      362.29     21.35 o 
  -2   1  16     2599.49     2473.45     47.97 o 
  -1   1  16      867.95      792.33     30.21 o 
   0   1  16      968.19      912.33     38.52 o 
   1   1  16      293.62      324.18     41.66 o 
   2   1  16     1017.59     1069.63     52.99 o 
   3   1  16      548.75      550.96     42.89 o 
   4   1  16      455.25      425.97     40.46 o 
   5   1  16        0.78       30.36     20.64 o 
   6   1  16       80.35       72.54     27.42 o 
  -7   2  16        0.77      -15.50     36.82 o 
  -6   2  16       12.32      -25.04     22.02 o 
  -5   2  16      192.60      203.70     23.30 o 
  -4   2  16      373.96      305.31     25.76 o 
  -3   2  16       48.93       37.27     15.79 o 
  -2   2  16        1.65        6.77     11.96 o 
  -1   2  16      962.75      918.79     32.42 o 
   0   2  16      175.83      173.90     21.80 o 
   1   2  16      111.55      118.15     17.91 o 
   2   2  16      360.87      386.54     27.77 o 
   3   2  16       34.96       35.59     18.06 o 
   4   2  16      199.80      203.98     26.96 o 
   5   2  16        5.98        5.39     17.17 o 
  -6   3  16       11.53       18.58     18.38 o 
  -5   3  16      441.48      372.04     29.69 o 
  -4   3  16      228.76      234.62     27.44 o 
  -3   3  16      467.59      482.85     29.14 o 
  -2   3  16       41.16       41.83     13.41 o 
  -1   3  16     1122.11     1079.96     50.20 o 
   0   3  16      460.62      464.94     29.42 o 
   1   3  16     2535.10     2693.01     58.00 o 
   2   3  16      359.93      339.31     27.60 o 
   3   3  16      442.53      473.41     30.36 o 
   4   3  16      195.21      173.08     26.10 o 
   5   3  16      112.65      134.26     24.83 o 
  -6   4  16        5.15      -20.77     19.77 o 
  -5   4  16       24.51       20.81     17.47 o 
  -4   4  16      321.51      360.34     43.60 o 
  -3   4  16      362.33      326.43     26.32 o 
  -2   4  16      190.92      227.68     19.09 o 
  -1   4  16       82.54       65.83     13.49 o 
   0   4  16      105.55       96.15     15.00 o 
   1   4  16      109.73      137.40     34.49 o 
   2   4  16        0.72        5.81     13.92 o 
   3   4  16       71.74       85.61     21.16 o 
   4   4  16       10.70        8.68     19.71 o 
   5   4  16       12.76       -0.24     26.36 o 
  -6   5  16      391.57      401.02     41.44 o 
  -5   5  16       27.35       18.88     31.59 o 
  -4   5  16      426.27      457.36     31.69 o 
  -3   5  16      542.32      580.99     44.49 o 
  -2   5  16     2114.19     2111.96    149.41 o 
  -1   5  16      424.76      479.25     23.82 o 
   0   5  16      590.75      606.63     27.04 o 
   1   5  16       20.58       14.94     18.23 o 
   2   5  16     1103.34     1144.31     58.69 o 
   3   5  16      549.28      580.63     36.71 o 
   4   5  16      433.10      388.24     34.34 o 
   5   5  16        0.86        2.88     27.56 o 
  -6   6  16      129.65      236.96     97.67 o 
  -5   6  16       21.95       25.97     20.83 o 
  -4   6  16        7.44        6.43     23.06 o 
  -3   6  16      181.94      182.80     23.26 o 
  -2   6  16      316.28      319.06     36.24 o 
  -1   6  16      606.26      583.67     34.35 o 
   0   6  16      108.93      133.58     15.96 o 
   1   6  16      996.56      985.71     39.26 o 
   2   6  16       47.52       54.06     19.15 o 
   3   6  16      186.22      249.60     28.49 o 
   4   6  16       22.78        9.12     31.78 o 
   5   6  16        3.62      -12.40     36.04 o 
  -5   7  16      255.42      333.48     37.62 o 
  -4   7  16      969.68      959.74     53.09 o 
  -3   7  16        4.44       11.68     17.87 o 
  -2   7  16      849.05      891.42     39.56 o 
  -1   7  16      959.06      890.43     37.30 o 
   0   7  16      399.19      427.62     41.50 o 
   1   7  16      344.20      370.50     32.97 o 
   2   7  16      451.59      429.97     51.58 o 
   3   7  16        1.45       10.73     19.58 o 
   4   7  16      390.76      366.09     43.92 o 
  -5   8  16      251.97      185.34     33.27 o 
  -4   8  16       42.63       50.44     32.36 o 
  -3   8  16      129.61      142.71     26.67 o 
  -2   8  16      240.16      271.09     25.24 o 
  -1   8  16        5.72       -6.83     16.26 o 
   0   8  16       46.23       51.31     21.23 o 
   1   8  16        4.30       19.40     16.66 o 
   2   8  16       36.17       65.71     25.14 o 
   3   8  16        6.98       -8.35     49.61 o 
   4   8  16      155.40      139.93     35.91 o 
  -5   9  16      179.67      201.15     51.93 o 
  -4   9  16       11.97        9.59     21.63 o 
  -3   9  16      813.80      783.40     49.59 o 
  -2   9  16      237.14      303.28     27.17 o 
  -1   9  16     1227.95     1233.64     87.01 o 
   0   9  16      822.61      769.32     62.40 o 
   1   9  16      752.83      726.99     46.44 o 
   2   9  16       79.28       55.50     68.02 o 
   3   9  16      368.98      388.39     42.81 o 
   4   9  16        0.02       -3.88     39.92 o 
  -4  10  16      104.86      141.15     50.97 o 
  -3  10  16       99.58       84.30     27.95 o 
  -2  10  16        9.51       22.09     21.85 o 
  -1  10  16       61.41       92.80     26.62 o 
   0  10  16       33.67       26.34     21.84 o 
   1  10  16       15.54       52.78     21.78 o 
   2  10  16        8.08        7.55     23.58 o 
   3  10  16       38.05      -36.13     36.63 o 
  -3  11  16      304.03      324.39     54.26 o 
  -2  11  16      268.77      249.79     35.20 o 
  -1  11  16       85.31       71.10     27.13 o 
   0  11  16      211.01      167.35     34.30 o 
   1  11  16      135.82       89.53     41.47 o 
   2  11  16      268.60      166.27     48.83 o 
  -2  12  16       11.93       -5.76     24.28 o 
  -1  12  16      233.68      223.59     53.87 o 
   0  12  16       19.05       38.76     37.21 o 
   1  12  16       79.52      177.51     53.48 o 
  -5   0  17      163.53      145.34     43.02 o 
  -3   0  17       46.93       32.27     46.51 o 
  -1   0  17      488.74      446.48     36.80 o 
   1   0  17     1489.22     1409.97     85.65 o 
   3   0  17      591.94      594.14     64.72 o 
   5   0  17      195.24      172.86     53.87 o 
  -6   1  17       31.61       16.58     25.97 o 
  -5   1  17      216.57      212.79     33.33 o 
  -4   1  17      662.21      649.11     39.08 o 
  -3   1  17     2696.87     2638.39     51.28 o 
  -2   1  17        9.70        5.17     12.34 o 
  -1   1  17     1040.54     1068.68     35.69 o 
   0   1  17      699.56      735.41     35.95 o 
   1   1  17      440.33      533.85     42.41 o 
   2   1  17      683.95      587.78     69.37 o 
   3   1  17     1186.98     1144.46     59.15 o 
   4   1  17       94.18       84.56     26.41 o 
   5   1  17       44.02       36.89     23.36 o 
  -6   2  17       63.00       64.27     29.57 o 
  -5   2  17       21.03       34.41     20.44 o 
  -4   2  17        3.85        9.83     14.16 o 
  -3   2  17       88.24       65.46     13.98 o 
  -2   2  17      249.57      237.71     19.85 o 
  -1   2  17       39.01       34.69     28.55 o 
   0   2  17       50.41       56.89     20.11 o 
   1   2  17        6.40       32.62     48.83 o 
   2   2  17        0.01      -10.15     15.53 o 
   3   2  17        0.20       11.23     17.94 o 
   4   2  17       95.42       49.04     21.65 o 
   5   2  17        0.19      -12.52     17.38 o 
  -6   3  17      390.58      385.01     33.10 o 
  -5   3  17        7.93       27.95     18.45 o 
  -4   3  17      668.42      679.94     35.67 o 
  -3   3  17       64.92       54.92     18.06 o 
  -2   3  17     2035.42     1943.15     62.21 o 
  -1   3  17       51.22       54.09     17.55 o 
   0   3  17      265.20      279.52     25.76 o 
   1   3  17        8.79        5.51     22.58 o 
   2   3  17     3321.24     3416.87     72.65 o 
   3   3  17       96.83       69.07     18.51 o 
   4   3  17        5.74       -6.77     19.74 o 
   5   3  17        4.34       -3.83     24.00 o 
  -6   4  17        0.89       -8.18     19.49 o 
  -5   4  17        0.42       -6.23     15.56 o 
  -4   4  17       27.77       32.37     17.53 o 
  -3   4  17      577.57      534.24     32.36 o 
  -2   4  17      481.32      486.52     36.66 o 
  -1   4  17      200.05      203.16     24.19 o 
   0   4  17      127.36      147.18     22.90 o 
   1   4  17       65.65       27.75     25.62 o 
   2   4  17      129.91       88.21     19.04 o 
   3   4  17        0.01        2.77     17.45 o 
   4   4  17       96.07      108.78     26.20 o 
   5   4  17       17.01       21.09     33.49 o 
  -6   5  17        5.17       14.87     24.33 o 
  -5   5  17      256.25      298.93     35.24 o 
  -4   5  17      132.72      177.17     24.38 o 
  -3   5  17     2389.71     2268.90     66.70 o 
  -2   5  17      911.65      889.25     45.68 o 
  -1   5  17      208.51      207.10     24.77 o 
   0   5  17      282.58      308.01     21.70 o 
   1   5  17     1792.06     1851.72     67.66 o 
   2   5  17      428.46      479.98     32.89 o 
   3   5  17      452.80      472.97     38.86 o 
   4   5  17        0.98        7.15     21.15 o 
   5   5  17      114.03      116.66     44.18 o 
  -6   6  17        2.74       -7.51     21.33 o 
  -5   6  17        0.52       -3.78     22.48 o 
  -4   6  17       99.17       86.40     25.45 o 
  -3   6  17       17.04       10.47     18.24 o 
  -2   6  17       57.10       51.98     20.85 o 
  -1   6  17      379.50      381.74     31.06 o 
   0   6  17      256.40      282.09     21.61 o 
   1   6  17       90.78      135.58     27.90 o 
   2   6  17      122.21      130.59     39.73 o 
   3   6  17       46.44       57.07     22.90 o 
   4   6  17        8.97      -22.65     59.49 o 
  -5   7  17      404.59      404.14     54.65 o 
  -4   7  17      171.08      240.88     46.31 o 
  -3   7  17      739.34      829.49     49.05 o 
  -2   7  17        6.64      -29.84     31.39 o 
  -1   7  17      137.16      149.21     23.29 o 
   0   7  17      215.44      234.76     24.24 o 
   1   7  17      269.89      270.88     39.20 o 
   2   7  17      167.35      185.45     67.44 o 
   3   7  17      899.27      960.72     70.33 o 
   4   7  17      126.87      172.79     79.26 o 
  -5   8  17       14.07       15.12     23.70 o 
  -4   8  17        0.73      -26.38     17.59 o 
  -3   8  17        1.39       11.43     19.31 o 
  -2   8  17      704.57      732.90     71.12 o 
  -1   8  17       97.89      121.67     24.16 o 
   0   8  17      194.28      211.70     62.79 o 
   1   8  17        5.22        1.25     16.25 o 
   2   8  17      228.13      183.14     31.66 o 
   3   8  17       91.78       96.49     31.82 o 
   4   8  17        1.05       -7.51     27.20 o 
  -4   9  17      447.88      531.87     55.03 o 
  -3   9  17      181.03      183.04     43.02 o 
  -2   9  17      415.15      524.97     42.05 o 
  -1   9  17      332.69      367.47     35.85 o 
   0   9  17      805.15      793.32     48.34 o 
   1   9  17        2.72        6.06     19.71 o 
   2   9  17      863.46      965.61     55.38 o 
   3   9  17        4.16       28.29     39.92 o 
  -4  10  17       40.11       26.35     37.59 o 
  -3  10  17        1.87        3.88     28.68 o 
  -2  10  17       90.01      122.27     48.64 o 
  -1  10  17      107.03       86.50     26.59 o 
   0  10  17        5.94       33.42     21.24 o 
   1  10  17        8.94       -6.98     18.91 o 
   2  10  17       74.60       91.85     42.63 o 
   3  10  17       26.61       -3.49     41.47 o 
  -2  11  17      135.31      176.60     33.13 o 
  -1  11  17      117.62      134.70     29.74 o 
   0  11  17       51.49       81.32     46.51 o 
   1  11  17      400.34      418.57     63.17 o 
   2  11  17      211.05      187.97     52.32 o 
  -1  12  17        4.88       22.14     23.37 o 
   0  12  17       30.59      100.38     41.86 o 
  -6   0  18       78.68       72.09     43.80 o 
  -4   0  18       14.86       32.00     18.48 o 
  -2   0  18     1182.15     1149.49     52.14 o 
   0   0  18     1515.26     1360.36     83.71 o 
   2   0  18       14.58       25.97     37.98 o 
   4   0  18       59.98       20.06     30.21 o 
  -6   1  18      149.87       93.17     32.32 o 
  -5   1  18      549.10      549.16     71.89 o 
  -4   1  18     1759.20     1747.89     53.27 o 
  -3   1  18       89.74      119.59     16.26 o 
  -2   1  18     1798.72     1758.53     43.75 o 
  -1   1  18      480.84      466.14     26.47 o 
   0   1  18      900.90      905.96     73.64 o 
   1   1  18      707.04      648.76     45.08 o 
   2   1  18     1044.95     1016.07     55.48 o 
   3   1  18      472.91      568.73     47.51 o 
   4   1  18      113.65      148.17     23.27 o 
   5   1  18        5.26      -19.56     20.93 o 
  -6   2  18        0.19      -18.51     24.50 o 
  -5   2  18        5.90       -2.31     16.35 o 
  -4   2  18       36.23       50.68     21.22 o 
  -3   2  18      473.72      467.30     30.49 o 
  -2   2  18       96.20      101.01     17.10 o 
  -1   2  18       29.74       62.56     17.25 o 
   0   2  18      112.58      127.14     23.05 o 
   1   2  18        0.07       42.58     25.97 o 
   2   2  18       29.99       42.86     18.83 o 
   3   2  18       94.33      115.28     22.94 o 
   4   2  18      126.21       97.03     30.18 o 
   5   2  18       32.22       -8.32     18.41 o 
  -6   3  18        4.02      -31.67     25.58 o 
  -5   3  18      364.32      303.24     42.79 o 
  -4   3  18      100.68      106.60     20.94 o 
  -3   3  18     1870.39     1901.06     55.99 o 
  -2   3  18       72.02       67.76     15.92 o 
  -1   3  18      137.92      150.20     36.04 o 
   0   3  18      279.64      259.66     26.82 o 
   1   3  18     4031.47     3998.05    220.91 o 
   2   3  18      102.02      128.16     23.07 o 
   3   3  18      351.05      399.26     35.17 o 
   4   3  18       16.32       -7.36     20.70 o 
   5   3  18      119.58      138.10     27.21 o 
  -6   4  18       27.23        6.09     22.35 o 
  -5   4  18       30.91       14.51     22.71 o 
  -4   4  18      160.00      136.54     22.76 o 
  -3   4  18      662.61      621.26     35.06 o 
  -2   4  18        5.17       -3.61     24.54 o 
  -1   4  18       10.91        7.29     15.98 o 
   0   4  18       59.25       63.03     21.07 o 
   1   4  18      209.85      241.46     34.53 o 
   2   4  18        8.88       24.04     21.98 o 
   3   4  18       25.87        6.82     18.75 o 
   4   4  18       45.60       19.14     21.28 o 
   5   4  18       26.31       -7.29     43.21 o 
  -6   5  18      283.67      251.96     38.11 o 
  -5   5  18      110.38      107.95     28.21 o 
  -4   5  18      562.20      573.71     36.34 o 
  -3   5  18      201.37      193.53     24.31 o 
  -2   5  18      638.05      642.03     57.94 o 
  -1   5  18      604.23      618.79     39.79 o 
   0   5  18     1292.72     1272.74     38.11 o 
   1   5  18      394.25      389.54     45.54 o 
   2   5  18      793.14      898.53     69.94 o 
   3   5  18      348.44      368.72     36.76 o 
   4   5  18       23.02       50.27     24.52 o 
  -5   6  18        8.72        4.80     20.47 o 
  -4   6  18        1.21       -2.88     19.04 o 
  -3   6  18       61.74       42.07     22.39 o 
  -2   6  18       10.79       37.55     21.22 o 
  -1   6  18      344.12      300.48     32.98 o 
   0   6  18       84.53       72.17     16.52 o 
   1   6  18      281.10      273.64     29.56 o 
   2   6  18      216.17      290.01     54.65 o 
   3   6  18        8.55       19.77     21.76 o 
   4   6  18       93.82      127.05     52.90 o 
  -5   7  18      153.53      165.91     32.76 o 
  -4   7  18     1057.80     1237.89     62.40 o 
  -3   7  18       53.70       52.18     23.53 o 
  -2   7  18      143.70      166.25     28.28 o 
  -1   7  18       51.27       74.76     30.59 o 
   0   7  18      352.36      428.77     35.61 o 
   1   7  18      133.29      174.90     23.33 o 
   2   7  18      377.32      385.58     96.50 o 
   3   7  18        1.14      -24.21     20.26 o 
   4   7  18      239.78      232.88     42.90 o 
  -5   8  18       42.70       53.48     39.14 o 
  -4   8  18        6.37      -14.05     20.74 o 
  -3   8  18       36.64       -2.74     20.93 o 
  -2   8  18        9.42       11.84     19.49 o 
  -1   8  18       22.40       15.94     19.83 o 
   0   8  18       22.30       22.97     20.82 o 
   1   8  18       52.03       42.52     19.76 o 
   2   8  18       47.16       66.20     26.24 o 
   3   8  18      115.23      129.45     53.87 o 
  -4   9  18        7.04       -1.32     22.35 o 
  -3   9  18      482.14      573.84     46.18 o 
  -2   9  18      156.66      223.63     44.96 o 
  -1   9  18      278.21      315.40     40.11 o 
   0   9  18      198.01      158.68     30.23 o 
   1   9  18      796.72      833.48     50.95 o 
   2   9  18      102.10       74.42     29.41 o 
   3   9  18       74.48       55.03     50.38 o 
  -3  10  18       57.36       52.71     37.98 o 
  -2  10  18       11.69       27.13     31.01 o 
  -1  10  18       15.39       15.52     29.46 o 
   0  10  18       31.91       49.45     23.29 o 
   1  10  18       32.57       78.17     24.92 o 
  -2  11  18      193.96      243.78     50.00 o 
  -1  11  18        1.27       -6.75     19.14 o 
   0  11  18      158.96      192.77     32.87 o 
   1  11  18      252.45      263.93     53.87 o 
  -5   0  19       38.44       -2.71     35.66 o 
  -3   0  19      208.63      204.56     28.55 o 
  -1   0  19        1.78        7.55     23.06 o 
   1   0  19      291.61      298.43     51.16 o 
   3   0  19       81.55       94.57     43.80 o 
   5   0  19      168.79      179.44     57.75 o 
  -6   1  19        1.32      -33.00     22.00 o 
  -5   1  19      677.79      641.06     50.26 o 
  -4   1  19      944.00      833.23     85.77 o 
  -3   1  19      378.38      403.02     24.59 o 
  -2   1  19        8.80        6.36     13.71 o 
  -1   1  19      412.07      433.71     27.38 o 
   0   1  19      392.95      398.38     82.55 o 
   1   1  19     1536.67     1526.26     64.40 o 
   2   1  19      249.97      255.45     35.03 o 
   3   1  19      424.15      393.61     45.89 o 
   4   1  19       72.74       76.53     22.32 o 
   5   1  19        3.12      -15.03     22.05 o 
  -6   2  19        0.14      -31.93     32.75 o 
  -5   2  19       19.99       16.12     19.86 o 
  -4   2  19       22.97       26.23     19.03 o 
  -3   2  19      580.49      564.74     34.65 o 
  -2   2  19      286.84      261.18     22.32 o 
  -1   2  19      163.51      165.81     24.28 o 
   0   2  19      159.44      147.56     31.22 o 
   1   2  19      103.65       97.00     69.37 o 
   2   2  19      149.42      177.38     34.88 o 
   3   2  19        6.84      -19.70     16.59 o 
   4   2  19        7.93      -18.73     25.00 o 
   5   2  19       14.77       -3.42     21.71 o 
  -6   3  19       96.04       94.10     45.93 o 
  -5   3  19        1.67       -5.88     25.59 o 
  -4   3  19     1387.30     1261.31     74.41 o 
  -3   3  19       85.30       67.63     23.34 o 
  -2   3  19      384.79      341.88     24.09 o 
  -1   3  19      159.65      150.39     22.58 o 
   0   3  19      663.86      738.30     38.51 o 
   1   3  19       54.36       58.57     27.24 o 
   2   3  19     1782.68     1821.75     74.52 o 
   3   3  19       19.57       19.79     18.60 o 
   4   3  19       44.25       65.03     24.84 o 
   5   3  19        0.05       10.44     24.50 o 
  -6   4  19       90.45       67.95     27.42 o 
  -5   4  19       51.82       48.93     21.25 o 
  -4   4  19      111.25      114.66     23.17 o 
  -3   4  19       15.36       -3.04     24.01 o 
  -2   4  19      168.64      164.52     29.30 o 
  -1   4  19        1.21       -0.49     17.13 o 
   0   4  19      318.15      365.81     30.48 o 
   1   4  19        5.49      -30.03     23.95 o 
   2   4  19       46.96      -12.37     27.11 o 
   3   4  19        9.57       26.34     20.73 o 
   4   4  19      147.65       87.42     27.76 o 
  -5   5  19      188.84      214.70     34.33 o 
  -4   5  19      299.85      421.44     33.29 o 
  -3   5  19     1319.31     1293.29     72.44 o 
  -2   5  19       20.68      -12.62     45.35 o 
  -1   5  19      128.40      199.07     25.28 o 
   0   5  19      338.21      374.24     30.03 o 
   1   5  19     1503.88     1476.41     64.23 o 
   2   5  19      151.84      174.87     29.52 o 
   3   5  19       56.48       71.55     24.07 o 
   4   5  19       17.21      -11.06     23.87 o 
  -5   6  19        0.35        7.29     22.72 o 
  -4   6  19       41.92       18.39     23.40 o 
  -3   6  19       41.58       33.54     32.94 o 
  -2   6  19       87.47       74.79     24.78 o 
  -1   6  19       85.52      125.71     27.69 o 
   0   6  19       96.25       96.02     17.96 o 
   1   6  19        0.15      -33.62     22.45 o 
   2   6  19       52.24       -0.81     25.31 o 
   3   6  19       30.03        9.93     30.53 o 
   4   6  19        4.06      -11.45     38.76 o 
  -5   7  19      332.85      260.71     38.07 o 
  -4   7  19       94.35       99.01     29.29 o 
  -3   7  19      600.15      632.49     46.01 o 
  -2   7  19      310.44      248.88     33.40 o 
  -1   7  19      288.41      287.25     34.87 o 
   0   7  19      202.00      229.07     30.81 o 
   1   7  19      535.67      457.14     41.10 o 
   2   7  19      259.54      258.15     43.02 o 
   3   7  19      305.02      333.76    103.29 o 
   4   7  19       51.89       22.48     43.80 o 
  -4   8  19        2.64       32.68     25.71 o 
  -3   8  19        9.32        9.20     21.95 o 
  -2   8  19      430.53      344.68     37.95 o 
  -1   8  19        0.67      -20.54     25.97 o 
   0   8  19      418.42      491.36     40.41 o 
   1   8  19        3.24      -14.28     30.13 o 
   2   8  19        1.92       23.38     26.44 o 
   3   8  19      102.08      111.62     50.38 o 
  -4   9  19      644.34      738.70     79.06 o 
  -3   9  19       37.77       62.40     27.30 o 
  -2   9  19      278.08      299.20     51.16 o 
  -1   9  19       64.23       64.34     35.27 o 
   0   9  19      698.57      766.14     49.47 o 
   1   9  19       45.44       53.17     23.29 o 
   2   9  19      468.82      454.64     45.28 o 
  -2  10  19        4.20      -20.15     25.19 o 
  -1  10  19       43.92       35.68     39.92 o 
   0  10  19       65.76      112.04     28.83 o 
   1  10  19        8.47       36.70     24.22 o 
  -1  11  19       88.41       74.21     28.28 o 
   0  11  19       57.28       58.87     26.10 o 
  -6   0  20       14.24        8.53     41.86 o 
  -4   0  20       33.93       25.69     23.84 o 
  -2   0  20      188.74      189.73     29.98 o 
   0   0  20      674.21      611.97     66.27 o 
   2   0  20      404.44      413.92     60.07 o 
   4   0  20      180.10      147.66     55.42 o 
  -6   1  20      371.29      358.69     45.85 o 
  -5   1  20      425.50      416.93     44.24 o 
  -4   1  20      839.98      766.73     39.65 o 
  -3   1  20      187.83      180.34     25.43 o 
  -2   1  20        6.67       -2.29     16.05 o 
  -1   1  20      345.53      362.05     31.77 o 
   0   1  20     1316.02     1215.75     58.23 o 
   1   1  20      103.58      110.11     31.20 o 
   2   1  20      350.78      337.92     42.78 o 
   3   1  20       82.57       98.02     67.24 o 
   4   1  20       40.96       24.63     20.41 o 
  -6   2  20       45.68       38.09     32.71 o 
  -5   2  20        7.19       -0.99     22.79 o 
  -4   2  20       88.52      122.94     23.21 o 
  -3   2  20      398.49      353.22     31.02 o 
  -2   2  20      395.31      379.65     25.59 o 
  -1   2  20      309.14      235.65     28.50 o 
   0   2  20       12.36      -28.87     20.55 o 
   1   2  20      100.03       77.64     29.78 o 
   2   2  20        5.95       19.46     26.04 o 
   3   2  20        2.78       13.00     20.23 o 
   4   2  20       28.18        3.02     20.85 o 
  -6   3  20        3.99      -34.46     26.54 o 
  -5   3  20      409.89      397.18     34.35 o 
  -4   3  20        2.52       24.25     18.38 o 
  -3   3  20     1275.58     1246.39     48.44 o 
  -2   3  20        2.14       -0.81     13.87 o 
  -1   3  20      544.48      487.04     54.60 o 
   0   3  20        4.68       13.92     19.83 o 
   1   3  20     2285.79     2459.27    111.04 o 
   2   3  20        0.03       -2.30     28.77 o 
   3   3  20       22.90       39.62     27.19 o 
   4   3  20       12.15       -4.97     22.61 o 
  -5   4  20       78.66       29.47     22.44 o 
  -4   4  20       56.44       88.83     32.26 o 
  -3   4  20      201.87      227.64     32.21 o 
  -2   4  20       34.20       58.40     42.83 o 
  -1   4  20      138.81      133.08     23.08 o 
   0   4  20        2.06       14.16     19.14 o 
   1   4  20      178.44      195.74     33.59 o 
   2   4  20       11.02       -3.82     38.18 o 
   3   4  20       21.13       -2.56     29.96 o 
   4   4  20        0.28      -14.77     33.54 o 
  -5   5  20      144.32      206.48     51.74 o 
  -4   5  20      601.12      547.43     38.19 o 
  -3   5  20        1.85       45.98     19.28 o 
  -2   5  20      244.94      254.05     33.79 o 
  -1   5  20      520.57      575.03     43.87 o 
   0   5  20      286.66      290.23     28.75 o 
   1   5  20      156.28      186.65     34.14 o 
   2   5  20      498.25      522.24     41.96 o 
   3   5  20       11.86       21.75     50.97 o 
   4   5  20        1.35      -21.39     25.51 o 
  -5   6  20        8.38       -2.47     29.84 o 
  -4   6  20        0.35        2.19     20.63 o 
  -3   6  20        6.19       -9.19     19.31 o 
  -2   6  20        3.62        8.62     19.57 o 
  -1   6  20        1.89      -18.85     19.07 o 
   0   6  20      211.03      197.31     26.96 o 
   1   6  20       42.69       42.60     31.43 o 
   2   6  20      159.24      137.04     54.26 o 
   3   6  20       23.97       35.14     40.50 o 
   4   6  20      149.13       92.24     46.12 o 
  -4   7  20      488.47      517.64     51.74 o 
  -3   7  20       39.38       53.12     25.23 o 
  -2   7  20      214.24      196.76     32.44 o 
  -1   7  20      229.53      300.56     50.97 o 
   0   7  20      491.58      542.98     60.46 o 
   1   7  20      122.14      169.79     32.57 o 
   2   7  20      473.76      577.88    142.43 o 
   3   7  20      155.21      182.00     75.96 o 
  -4   8  20        0.19      -39.53     35.27 o 
  -3   8  20        5.62       -6.61     22.12 o 
  -2   8  20        1.30       12.97     26.35 o 
  -1   8  20      121.41      111.23     39.92 o 
   0   8  20        9.54       30.58     21.63 o 
   1   8  20       52.24       94.57     39.53 o 
   2   8  20       10.85       -3.84     33.14 o 
   3   8  20        1.72       15.12     51.93 o 
  -3   9  20      245.90      284.36     40.01 o 
  -2   9  20        0.10        0.00     29.84 o 
  -1   9  20      235.50      295.33     52.71 o 
   0   9  20       21.22       44.48     32.94 o 
   1   9  20      353.45      394.23     41.09 o 
   2   9  20        7.44       15.63     42.05 o 
  -2  10  20        0.29       40.31     35.27 o 
  -1  10  20        3.81       11.24     31.01 o 
   0  10  20        0.19       20.74     23.00 o 
   1  10  20       11.65       37.77     24.20 o 
  -5   0  21       48.67        7.36     37.21 o 
  -3   0  21        0.62      -10.31     20.22 o 
  -1   0  21      232.39      298.40     37.98 o 
   1   0  21        6.95        5.04     36.43 o 
   3   0  21        0.53        5.81     45.73 o 
  -5   1  21      658.43      711.94    149.02 o 
  -4   1  21      221.15      224.55     27.66 o 
  -3   1  21      801.37      761.06     33.60 o 
  -2   1  21      371.93      405.34     27.34 o 
  -1   1  21      358.84      402.26     32.97 o 
   0   1  21      236.28      257.54     52.13 o 
   1   1  21     1106.21     1151.30     62.62 o 
   2   1  21      210.27      231.05     50.38 o 
   3   1  21       60.55       79.88     24.80 o 
   4   1  21       51.01       54.47     24.45 o 
  -5   2  21        2.27       11.27     32.25 o 
  -4   2  21        1.24       -6.88     16.45 o 
  -3   2  21        9.80      -20.07     16.16 o 
  -2   2  21      312.67      296.70     25.09 o 
  -1   2  21      312.15      317.91     36.79 o 
   0   2  21      493.53      477.65     42.47 o 
   1   2  21        3.40       10.96     48.64 o 
   2   2  21        7.62       10.91     32.17 o 
   3   2  21        8.99      -41.25     42.44 o 
   4   2  21      106.89      135.57     30.25 o 
  -5   3  21        4.07      -11.29     20.31 o 
  -4   3  21      770.20      685.30     40.71 o 
  -3   3  21      134.47      147.88     24.91 o 
  -2   3  21      976.47     1012.66     46.49 o 
  -1   3  21       15.30       29.16     18.56 o 
   0   3  21     1496.99     1626.07     69.00 o 
   1   3  21       49.15       56.96     29.26 o 
   2   3  21      670.39      748.42    100.38 o 
   3   3  21       15.12        2.31     25.21 o 
   4   3  21       78.17       91.62     36.76 o 
  -5   4  21        3.84       -9.17     19.05 o 
  -4   4  21        9.56        9.50     19.34 o 
  -3   4  21        1.12        6.05     18.11 o 
  -2   4  21        2.49       -5.25     20.15 o 
  -1   4  21        0.95      -19.96     16.69 o 
   0   4  21       12.26      -27.09     18.06 o 
   1   4  21       83.91       96.08     30.53 o 
   2   4  21       10.23      -22.66     37.40 o 
   3   4  21        0.95      -43.10     35.27 o 
   4   4  21       14.50       20.29     30.18 o 
  -5   5  21      201.28      211.47     37.80 o 
  -4   5  21      183.83      147.26     26.44 o 
  -3   5  21      557.77      591.24     46.09 o 
  -2   5  21        2.23      -17.17     51.74 o 
  -1   5  21        4.35       10.25     21.60 o 
   0   5  21      610.93      639.58     39.02 o 
   1   5  21      838.05      935.13     61.04 o 
   2   5  21       22.64       18.98     23.80 o 
   3   5  21       47.42       20.50     50.00 o 
  -4   6  21       18.84       -7.16     18.76 o 
  -3   6  21        0.87       16.44     21.57 o 
  -2   6  21        0.22       15.46     22.26 o 
  -1   6  21      250.01      191.08     33.05 o 
   0   6  21       64.75       65.48     22.40 o 
   1   6  21       11.30       -5.91     18.73 o 
   2   6  21      143.47       77.58     31.71 o 
   3   6  21       23.05       55.06     35.74 o 
  -4   7  21       71.76      102.80     31.46 o 
  -3   7  21       72.89       60.94     26.08 o 
  -2   7  21      275.23      224.39     46.31 o 
  -1   7  21      457.84      441.19     41.94 o 
   0   7  21       18.15       46.12     34.88 o 
   1   7  21      538.28      504.16     51.93 o 
   2   7  21      106.90       82.42     57.17 o 
   3   7  21      123.76      135.59     37.11 o 
  -3   8  21        7.02      -30.97     37.79 o 
  -2   8  21       23.82       31.35     24.73 o 
  -1   8  21       98.59      101.93     37.59 o 
   0   8  21      133.27      212.39     47.67 o 
   1   8  21       13.64       -8.14     34.11 o 
   2   8  21        5.63       13.68     29.81 o 
  -3   9  21        4.20        3.88     40.69 o 
  -2   9  21      142.28      146.50     43.80 o 
  -1   9  21        0.30       30.23     34.11 o 
   0   9  21      172.08      224.79     46.12 o 
   1   9  21      145.37      129.84     42.63 o 
   0  10  21       31.66       51.16     39.14 o 
  -4   0  22      119.09       80.61     43.41 o 
  -2   0  22      130.67      143.80     28.96 o 
   0   0  22      144.06      173.63     48.83 o 
   2   0  22      250.73      256.57     57.36 o 
   4   0  22      299.19      337.18     69.76 o 
  -5   1  22       77.00       24.46     28.56 o 
  -4   1  22      578.57      588.31     38.71 o 
  -3   1  22       49.74       48.55     16.99 o 
  -2   1  22        5.52       16.21     15.62 o 
  -1   1  22      577.39      659.68     72.45 o 
   0   1  22      803.56      902.91     55.11 o 
   1   1  22       44.84       33.31     28.07 o 
   2   1  22      194.51      187.89     37.68 o 
   3   1  22      160.80      201.13     42.14 o 
   4   1  22       57.48       58.09     26.66 o 
  -5   2  22        0.91       55.80     32.76 o 
  -4   2  22       63.28       65.74     22.92 o 
  -3   2  22        0.12       -8.81     18.98 o 
  -2   2  22       15.27       30.64     17.37 o 
  -1   2  22       55.67       52.35     22.29 o 
   0   2  22       12.16       -8.42     23.82 o 
   1   2  22       15.09      -28.29     27.06 o 
   2   2  22        0.30      -25.06     26.52 o 
   3   2  22       61.64       75.70     35.20 o 
   4   2  22       19.96       42.01     51.35 o 
  -5   3  22      100.06      121.81     25.99 o 
  -4   3  22        0.23        8.25     19.53 o 
  -3   3  22      913.59      873.26     45.16 o 
  -2   3  22        0.40       -1.27     21.01 o 
  -1   3  22      530.96      462.35     34.83 o 
   0   3  22       11.47       83.40     30.23 o 
   1   3  22      875.90     1080.29     62.67 o 
   2   3  22        8.03        7.20     29.56 o 
   3   3  22        3.73        8.86     25.55 o 
   4   3  22        3.96      -14.73     48.45 o 
  -5   4  22        3.90       19.28     23.26 o 
  -4   4  22        1.93       15.62     19.95 o 
  -3   4  22       21.19       -0.58     20.63 o 
  -2   4  22      210.17      233.22     35.17 o 
  -1   4  22      165.77      156.39     25.59 o 
   0   4  22       15.83       39.25     26.38 o 
   1   4  22       21.68       49.25     30.79 o 
   2   4  22       49.77       52.47     30.72 o 
   3   4  22       80.89       79.97     49.80 o 
  -4   5  22      157.98      135.46     27.23 o 
  -3   5  22       28.94        5.98     23.56 o 
  -2   5  22      311.13      301.95     50.00 o 
  -1   5  22      174.00      216.19     63.75 o 
   0   5  22      269.50      232.01     37.94 o 
   1   5  22       34.85       35.00     29.57 o 
   2   5  22      207.22      245.39     34.68 o 
   3   5  22       20.18      -43.84     29.23 o 
  -4   6  22        0.44      -25.85     25.00 o 
  -3   6  22        4.85      -12.96     20.07 o 
  -2   6  22       68.15       92.96     36.04 o 
  -1   6  22      125.16      140.70     31.54 o 
   0   6  22      119.67      145.31     45.35 o 
   1   6  22       12.84      -28.19     46.02 o 
   2   6  22        7.60       -2.22     27.51 o 
   3   6  22       20.14       31.78     41.86 o 
  -4   7  22      166.10      168.59     56.97 o 
  -3   7  22       75.92       65.09     29.65 o 
  -2   7  22      176.30      103.57     35.85 o 
  -1   7  22      299.48      278.12     36.97 o 
   0   7  22      557.01      620.11     67.44 o 
   1   7  22       84.56       96.06     70.54 o 
   2   7  22      114.86       42.71     50.97 o 
  -3   8  22       30.13      -47.28     37.98 o 
  -2   8  22       44.37       84.65     41.66 o 
  -1   8  22        7.30       45.35     33.33 o 
   0   8  22       11.30       -0.78     32.94 o 
   1   8  22       43.47      117.82     45.73 o 
   2   8  22        0.22        8.42     28.46 o 
  -1   9  22      503.21      437.18     62.01 o 
   0   9  22      106.01      134.49     43.80 o 
  -5   0  23       26.99       30.62     45.35 o 
  -3   0  23       50.02       33.84     23.59 o 
  -1   0  23      483.34      549.18     64.72 o 
   1   0  23       29.51       31.39     45.73 o 
   3   0  23      141.52      213.16     58.52 o 
  -5   1  23      457.44      442.25     50.54 o 
  -4   1  23       54.13       55.49     22.31 o 
  -3   1  23       64.42       52.59     18.61 o 
  -2   1  23      319.08      305.35     26.73 o 
  -1   1  23      121.21      112.64     29.91 o 
   0   1  23      272.46      247.94     38.07 o 
   1   1  23      274.60      251.00     61.24 o 
   2   1  23       11.61        9.88     36.43 o 
   3   1  23       21.65      -33.84     33.65 o 
  -5   2  23        9.88      -31.89     36.63 o 
  -4   2  23        0.38       -6.78     19.27 o 
  -3   2  23       33.23       26.69     21.25 o 
  -2   2  23      209.88      206.85     25.37 o 
  -1   2  23      166.44      177.80     27.82 o 
   0   2  23      107.85      107.55     31.50 o 
   1   2  23        2.67       -9.62     28.21 o 
   2   2  23       21.95      -10.53     58.72 o 
   3   2  23        5.78       17.20     33.70 o 
  -5   3  23        8.04       21.27     22.71 o 
  -4   3  23      305.14      342.27     50.53 o 
  -3   3  23        3.58        8.50     20.58 o 
  -2   3  23      407.83      438.56     43.95 o 
  -1   3  23        7.89       39.37     20.41 o 
   0   3  23     1044.49     1111.12    112.20 o 
   1   3  23       56.85       60.97     29.86 o 
   2   3  23        3.81        1.79     50.19 o 
   3   3  23       12.16        5.53     26.78 o 
  -4   4  23       12.31       19.65     21.23 o 
  -3   4  23        4.57       38.86     21.44 o 
  -2   4  23      177.70      202.83     40.31 o 
  -1   4  23        1.37       -3.77     24.42 o 
   0   4  23       17.04       22.22     26.45 o 
   1   4  23        9.01       -0.78     26.44 o 
   2   4  23       89.16       97.21     54.26 o 
   3   4  23        3.40        6.41     35.34 o 
  -4   5  23       22.43       -7.68     19.92 o 
  -3   5  23      331.19      333.36     68.60 o 
  -2   5  23       36.79       35.76     24.82 o 
  -1   5  23      276.16      340.75     40.34 o 
   0   5  23      361.35      391.53     43.60 o 
   1   5  23      191.06      199.61     36.41 o 
   2   5  23        1.07        4.26     22.82 o 
   3   5  23       79.77      191.07     62.01 o 
  -4   6  23        0.01      -25.97     34.88 o 
  -3   6  23        0.36       18.74     26.16 o 
  -2   6  23       16.49      -15.74     22.24 o 
  -1   6  23       84.93       88.98     51.93 o 
   0   6  23      137.23      149.21     45.35 o 
   1   6  23        4.89        0.40     21.89 o 
   2   6  23       51.49       60.70     36.96 o 
  -3   7  23       10.95       -6.20     43.80 o 
  -2   7  23       81.39       44.63     69.57 o 
  -1   7  23      437.31      437.56     61.24 o 
   0   7  23       41.91       67.82     42.63 o 
   1   7  23       57.14       76.87     52.13 o 
   2   7  23       89.51       77.85     35.85 o 
  -2   8  23        2.79       20.15     42.63 o 
  -1   8  23       47.44       52.32     36.04 o 
   0   8  23        2.43       35.27     37.21 o 
   1   8  23       14.16       32.17     34.88 o 
  -4   0  24      153.98      136.04     55.42 o 
  -2   0  24        5.12       46.74     27.28 o 
   0   0  24       97.93      134.49     47.28 o 
   2   0  24      114.74       64.34     52.32 o 
  -4   1  24      136.01      143.43     27.76 o 
  -3   1  24       29.43       52.06     21.60 o 
  -2   1  24      745.40      783.01     37.54 o 
  -1   1  24      677.98      695.59     41.78 o 
   0   1  24      282.36      283.15     39.74 o 
   1   1  24        2.17      -20.55     31.97 o 
   2   1  24      159.99      149.90     42.05 o 
   3   1  24       38.71       58.14     59.69 o 
  -4   2  24        0.15       21.75     20.14 o 
  -3   2  24      100.08      106.60     27.41 o 
  -2   2  24      189.92      232.58     26.00 o 
  -1   2  24       98.83       93.22     26.26 o 
   0   2  24       32.11      111.27     37.59 o 
   1   2  24       43.34       12.65     30.24 o 
   2   2  24       77.61       90.56     37.79 o 
  -4   3  24        4.99        7.43     19.98 o 
  -3   3  24      441.56      414.19     36.93 o 
  -2   3  24       32.95       21.40     31.59 o 
  -1   3  24      616.06      686.23     41.77 o 
   0   3  24       19.49       27.23     26.97 o 
   1   3  24      212.74      165.71     36.28 o 
   2   3  24       17.52       48.02     32.09 o 
  -4   4  24        1.72       15.73     23.23 o 
  -3   4  24      234.29      314.37     41.71 o 
  -2   4  24        0.59       39.55     26.32 o 
  -1   4  24       72.61       38.24     24.06 o 
   0   4  24       10.99       36.23     36.04 o 
   1   4  24        3.39      -19.26     27.71 o 
   2   4  24       79.20       63.08     49.61 o 
  -4   5  24      135.39       87.63     52.13 o 
  -3   5  24        2.74        4.73     22.97 o 
  -2   5  24      237.80      281.09     75.77 o 
  -1   5  24      270.72      412.57     44.31 o 
   0   5  24      187.71      228.35     38.09 o 
   1   5  24       28.34      -26.47     26.29 o 
   2   5  24       38.84       76.59     28.26 o 
  -3   6  24        0.04        4.39     26.82 o 
  -2   6  24       72.49       68.38     29.61 o 
  -1   6  24        0.01        1.83     26.69 o 
   0   6  24        2.58        8.91     32.94 o 
   1   6  24       56.27       14.63     23.59 o 
   2   6  24      103.46      134.87     59.69 o 
  -2   7  24      114.34      129.06     56.20 o 
  -1   7  24       27.73        5.04     34.88 o 
   0   7  24      180.04      149.21     50.00 o 
   1   7  24        6.17       39.53     40.31 o 
  -3   0  25      329.87      382.40     41.44 o 
  -1   0  25      152.38      139.14     46.51 o 
   1   0  25        0.84       18.99     42.63 o 
  -4   1  25        0.69      -21.03     27.69 o 
  -3   1  25       76.40       94.60     26.24 o 
  -2   1  25      235.67      308.32     28.34 o 
  -1   1  25      436.18      522.21     49.03 o 
   0   1  25       45.05       52.61     42.24 o 
   1   1  25       55.20      107.67     34.54 o 
   2   1  25       11.11        1.45     33.42 o 
  -4   2  25       30.55        3.98     22.14 o 
  -3   2  25       45.35       38.04     23.92 o 
  -2   2  25      212.89      252.62     31.68 o 
  -1   2  25       87.11      124.76     27.63 o 
   0   2  25       18.41       20.78     28.56 o 
   1   2  25        9.98        1.87     32.16 o 
   2   2  25       74.07       96.19     36.96 o 
  -4   3  25       53.02       72.71     25.69 o 
  -3   3  25        2.86       11.65     20.99 o 
  -2   3  25      628.71      624.48     52.00 o 
  -1   3  25        4.53        8.16     21.99 o 
   0   3  25      253.28      239.72     57.36 o 
   1   3  25        0.05        8.98     31.94 o 
   2   3  25        1.14      -23.36     30.17 o 
  -3   4  25       92.57      121.56     34.53 o 
  -2   4  25      392.01      330.75     42.74 o 
  -1   4  25        9.06       29.59     26.73 o 
   0   4  25        4.15       13.92     27.75 o 
   1   4  25        0.28       16.13     30.29 o 
   2   4  25       56.46       25.97     56.58 o 
  -3   5  25      123.46       97.00     33.37 o 
  -2   5  25      195.87      261.39     48.45 o 
  -1   5  25      295.46      404.28     45.36 o 
   0   5  25        8.46       -5.66     27.92 o 
   1   5  25       57.10       85.19     35.37 o 
  -2   6  25       27.97       88.75     51.16 o 
  -1   6  25       47.45       40.61     30.88 o 
   0   6  25        2.29      130.22     45.35 o 
   1   6  25        7.51       -9.52     37.21 o 
  -2   0  26      181.36      163.67     35.65 o 
   0   0  26        1.37      -32.56     34.88 o 
  -3   1  26        8.12       12.57     22.02 o 
  -2   1  26      233.45      287.67     28.70 o 
  -1   1  26      113.11      186.82     36.31 o 
   0   1  26       13.40       43.23     28.47 o 
   1   1  26        6.85      -12.51     28.76 o 
  -3   2  26       82.83      104.18     38.93 o 
  -2   2  26       93.85       84.20     37.70 o 
  -1   2  26      162.78      203.64     41.86 o 
   0   2  26       12.40       -2.66     26.16 o 
   1   2  26      142.72      167.01     40.39 o 
  -3   3  26      291.75      320.69     55.14 o 
  -2   3  26       13.59       30.20     28.47 o 
  -1   3  26      219.30      224.73     37.44 o 
   0   3  26        1.04      -17.86     39.53 o 
   1   3  26       31.59       74.24     36.84 o 
  -3   4  26      150.95      132.55     59.30 o 
  -2   4  26       13.17      -19.84     24.35 o 
  -1   4  26       31.70       37.26     27.71 o 
   0   4  26       11.01       15.21     29.69 o 
   1   4  26       91.02       53.87     57.36 o 
  -2   5  26      139.34       62.79     54.65 o 
  -1   5  26      141.88      180.61     57.36 o 
   0   5  26      151.89      157.35     58.91 o 
  -3   0  27      165.31      164.10     59.69 o 
  -1   0  27       51.45       76.74     44.57 o 
  -3   1  27       75.36       73.10     25.63 o 
  -2   1  27       74.52      107.72     27.12 o 
  -1   1  27      690.58      758.68    103.29 o 
   0   1  27       14.52       10.17     34.49 o 
  -2   2  27       97.71      100.86     47.09 o 
  -1   2  27        0.95       51.53     28.76 o 
   0   2  27       78.08      162.53     37.95 o 
  -2   3  27      233.83      275.36     42.42 o 
  -1   3  27        1.54       11.24     28.52 o 
   0   3  27       72.49       51.93     51.16 o 
  -1   4  27        5.77      -35.66     42.63 o 
   0   4  27        0.61       15.12     46.90 o 
  -1   1  28       24.19        9.69     43.41 o 
  -1   2  28        1.27       84.10     49.61 o 
                                                 
